# Supplementary material for: TLHNMDA: Triple Layer Heterogeneous Network Based Inference for MiRNA-Disease Association Prediction
Source: Front Genet. 2018 Jul 3;9:234. doi: 10.3389/fgene.2018.00234 (PMC6038677; doi:10.3389/fgene.2018.00234)
Supplement: Supplementary file 1 [file Data_Sheet_1.XLSX]

## Sheet: Sheet1
Disease Name	miRNA Name	Score
Abortion, Habitual	hsa-mir-15a	0.0204698
Abortion, Habitual	hsa-mir-16	0.0198197
Abortion, Habitual	hsa-mir-15b	0.0192842
Abortion, Habitual	hsa-mir-195	0.0179267
Abortion, Habitual	hsa-mir-424	0.0161216
Abortion, Habitual	hsa-mir-497	0.015982
Abortion, Habitual	hsa-mir-103a	0.0109173
Abortion, Habitual	hsa-mir-485	0.00971853
Abortion, Habitual	hsa-mir-23a	0.00945371
Abortion, Habitual	hsa-mir-214	0.00936968
Abortion, Habitual	hsa-mir-155	0.00874782
Abortion, Habitual	hsa-mir-107	0.00852169
Abortion, Habitual	hsa-mir-590	0.00777223
Abortion, Habitual	hsa-mir-19a	0.00747939
Abortion, Habitual	hsa-mir-142	0.00738311
Abortion, Habitual	hsa-mir-19b	0.00727256
Abortion, Habitual	hsa-mir-138	0.00723602
Abortion, Habitual	hsa-mir-26b	0.00720336
Abortion, Habitual	hsa-mir-150	0.00713571
Abortion, Habitual	hsa-mir-370	0.00694384
Abortion, Habitual	hsa-mir-29c	0.00692179
Abortion, Habitual	hsa-mir-31	0.00690779
Abortion, Habitual	hsa-mir-185	0.00688988
Abortion, Habitual	hsa-mir-23b	0.00671508
Abortion, Habitual	hsa-mir-24	0.00667082
Abortion, Habitual	hsa-mir-29a	0.0066536
Abortion, Habitual	hsa-mir-539	0.0064377
Abortion, Habitual	hsa-mir-20a	0.00640793
Abortion, Habitual	hsa-mir-26a	0.00634982
Abortion, Habitual	hsa-mir-27b	0.00626381
Abortion, Habitual	hsa-mir-34a	0.00625895
Abortion, Habitual	hsa-mir-125b	0.00620586
Abortion, Habitual	hsa-mir-29b	0.0062032
Abortion, Habitual	hsa-mir-17	0.00618361
Abortion, Habitual	hsa-mir-143	0.00612784
Abortion, Habitual	hsa-mir-128	0.00607471
Abortion, Habitual	hsa-mir-320a	0.00591656
Abortion, Habitual	hsa-mir-708	0.00577077
Abortion, Habitual	hsa-mir-124	0.00574451
Abortion, Habitual	hsa-mir-149	0.00572184
Abortion, Habitual	hsa-mir-199a	0.00563997
Abortion, Habitual	hsa-mir-34c	0.00561766
Abortion, Habitual	hsa-mir-181a	0.00561029
Abortion, Habitual	hsa-mir-152	0.00557014
Abortion, Habitual	hsa-mir-18a	0.0055591
Abortion, Habitual	hsa-mir-21	0.00553796
Abortion, Habitual	hsa-mir-106a	0.00552083
Abortion, Habitual	hsa-mir-181b	0.00551694
Abortion, Habitual	hsa-mir-193a	0.0054832
Abortion, Habitual	hsa-mir-7	0.00547034
Abortion, Habitual	hsa-mir-122	0.00546504
Abortion, Habitual	hsa-mir-106b	0.00538223
Abortion, Habitual	hsa-mir-22	0.00535177
Abortion, Habitual	hsa-mir-27a	0.00532682
Abortion, Habitual	hsa-mir-144	0.00525463
Abortion, Habitual	hsa-mir-326	0.00524601
Abortion, Habitual	hsa-mir-93	0.00520277
Abortion, Habitual	hsa-mir-186	0.00518277
Abortion, Habitual	hsa-mir-30a	0.00511248
Abortion, Habitual	hsa-mir-200a	0.00501539
Abortion, Habitual	hsa-mir-148a	0.00499866
Abortion, Habitual	hsa-mir-182	0.00498681
Abortion, Habitual	hsa-mir-199b	0.00498601
Abortion, Habitual	hsa-mir-145	0.00496326
Abortion, Habitual	hsa-mir-218	0.00494924
Abortion, Habitual	hsa-mir-20b	0.00491717
Abortion, Habitual	hsa-mir-330	0.00488646
Abortion, Habitual	hsa-mir-328	0.0048854
Abortion, Habitual	hsa-mir-92a	0.00485604
Abortion, Habitual	hsa-mir-421	0.00484448
Abortion, Habitual	hsa-mir-1	0.00479238
Abortion, Habitual	hsa-mir-181c	0.00478832
Abortion, Habitual	hsa-mir-141	0.00477901
Abortion, Habitual	hsa-mir-193b	0.00470064
Abortion, Habitual	hsa-mir-134	0.00467038
Abortion, Habitual	hsa-mir-335	0.00466244
Abortion, Habitual	hsa-mir-9	0.00466064
Abortion, Habitual	hsa-mir-4306	0.00463384
Abortion, Habitual	hsa-mir-491	0.00456477
Abortion, Habitual	hsa-mir-449a	0.00454281
Abortion, Habitual	hsa-mir-224	0.00453906
Abortion, Habitual	hsa-mir-30b	0.00453168
Abortion, Habitual	hsa-mir-28	0.00452749
Abortion, Habitual	hsa-mir-206	0.00445425
Abortion, Habitual	hsa-mir-449b	0.00436553
Abortion, Habitual	hsa-mir-340	0.0043611
Abortion, Habitual	hsa-mir-148b	0.00436068
Abortion, Habitual	hsa-mir-18b	0.00435948
Abortion, Habitual	hsa-mir-181d	0.00434414
Abortion, Habitual	hsa-mir-222	0.00428657
Abortion, Habitual	hsa-mir-30c	0.00426264
Abortion, Habitual	hsa-mir-129	0.00425342
Abortion, Habitual	hsa-mir-320c	0.00422636
Abortion, Habitual	hsa-mir-374b	0.00416962
Abortion, Habitual	hsa-mir-320b	0.0040977
Abortion, Habitual	hsa-mir-101	0.00405561
Abortion, Habitual	hsa-mir-320d	0.00404656
Abortion, Habitual	hsa-mir-1297	0.00400998
Abortion, Habitual	hsa-mir-519d	0.00400329
Abortion, Habitual	hsa-mir-338	0.00400049
Abortion, Habitual	hsa-mir-221	0.0039971
Abortion, Habitual	hsa-mir-544a	0.00398581
Abortion, Habitual	hsa-mir-374a	0.00397945
Abortion, Habitual	hsa-mir-200b	0.00394927
Abortion, Habitual	hsa-mir-30d	0.00393469
Abortion, Habitual	hsa-mir-200c	0.003899
Abortion, Habitual	hsa-mir-30e	0.00386631
Abortion, Habitual	hsa-mir-137	0.00386492
Abortion, Habitual	hsa-mir-130a	0.00384278
Abortion, Habitual	hsa-mir-301a	0.00384
Abortion, Habitual	hsa-mir-486	0.00381817
Abortion, Habitual	hsa-mir-373	0.00370419
Abortion, Habitual	hsa-mir-96	0.00368221
Abortion, Habitual	hsa-mir-365a	0.00365678
Abortion, Habitual	hsa-mir-873	0.00365631
Abortion, Habitual	hsa-mir-542	0.00365056
Abortion, Habitual	hsa-mir-25	0.00363354
Abortion, Habitual	hsa-mir-197	0.0036195
Abortion, Habitual	hsa-mir-302a	0.00360345
Abortion, Habitual	hsa-mir-205	0.00359989
Abortion, Habitual	hsa-let-7a	0.00355694
Abortion, Habitual	hsa-mir-363	0.00355633
Abortion, Habitual	hsa-mir-183	0.00352345
Abortion, Habitual	hsa-mir-495	0.00351797
Abortion, Habitual	hsa-mir-302b	0.00349667
Abortion, Habitual	hsa-mir-130b	0.00347807
Abortion, Habitual	hsa-mir-223	0.00347414
Abortion, Habitual	hsa-mir-382	0.00347256
Abortion, Habitual	hsa-mir-372	0.00347138
Abortion, Habitual	hsa-mir-520d	0.00345902
Abortion, Habitual	hsa-mir-136	0.00342597
Abortion, Habitual	hsa-let-7b	0.00341588
Abortion, Habitual	hsa-mir-302d	0.00336786
Abortion, Habitual	hsa-mir-302c	0.00334818
Abortion, Habitual	hsa-mir-216a	0.00334075
Abortion, Habitual	hsa-let-7c	0.0033392
Abortion, Habitual	hsa-mir-454	0.00332448
Abortion, Habitual	hsa-let-7g	0.00332388
Abortion, Habitual	hsa-mir-378a	0.00331636
Abortion, Habitual	hsa-let-7i	0.00331282
Abortion, Habitual	hsa-mir-139	0.00325577
Abortion, Habitual	hsa-let-7e	0.00321059
Abortion, Habitual	hsa-mir-135b	0.00320829
Abortion, Habitual	hsa-mir-92b	0.00318484
Abortion, Habitual	hsa-let-7d	0.00316648
Abortion, Habitual	hsa-let-7f	0.00316063
Abortion, Habitual	hsa-mir-32	0.00315307
Abortion, Habitual	hsa-mir-506	0.00315253
Abortion, Habitual	hsa-mir-146a	0.00313355
Abortion, Habitual	hsa-mir-296	0.00311871
Abortion, Habitual	hsa-mir-135a	0.0031083
Abortion, Habitual	hsa-mir-140	0.00310304
Abortion, Habitual	hsa-mir-520a	0.00309955
Abortion, Habitual	hsa-mir-503	0.00309812
Abortion, Habitual	hsa-mir-301b	0.00308913
Abortion, Habitual	hsa-mir-494	0.00303829
Abortion, Habitual	hsa-mir-367	0.00302299
Abortion, Habitual	hsa-mir-874	0.00300165
Abortion, Habitual	hsa-mir-362	0.00298811
Abortion, Habitual	hsa-mir-520c	0.00298276
Abortion, Habitual	hsa-mir-429	0.00296191
Abortion, Habitual	hsa-mir-361	0.00292092
Abortion, Habitual	hsa-mir-204	0.00291999
Abortion, Habitual	hsa-mir-520e	0.00289648
Abortion, Habitual	hsa-mir-455	0.00289457
Abortion, Habitual	hsa-mir-33a	0.00287729
Abortion, Habitual	hsa-mir-384	0.00281118
Abortion, Habitual	hsa-mir-10b	0.00281114
Abortion, Habitual	hsa-mir-33b	0.0028073
Abortion, Habitual	hsa-mir-154	0.0027975
Abortion, Habitual	hsa-mir-299	0.00279068
Abortion, Habitual	hsa-mir-202	0.00278888
Abortion, Habitual	hsa-mir-10a	0.00276031
Abortion, Habitual	hsa-mir-302e	0.0027038
Abortion, Habitual	hsa-mir-211	0.00270172
Abortion, Habitual	hsa-mir-194	0.0026779
Abortion, Habitual	hsa-mir-98	0.00264983
Abortion, Habitual	hsa-mir-520b	0.00264678
Abortion, Habitual	hsa-mir-133b	0.00264104
Abortion, Habitual	hsa-mir-377	0.00256393
Abortion, Habitual	hsa-mir-433	0.0025001
Abortion, Habitual	hsa-mir-371a	0.0024789
Abortion, Habitual	hsa-mir-133a	0.00246185
Abortion, Habitual	hsa-mir-383	0.00246175
Abortion, Habitual	hsa-mir-376c	0.0024483
Abortion, Habitual	hsa-mir-411	0.00243715
Abortion, Habitual	hsa-mir-217	0.00240344
Abortion, Habitual	hsa-mir-425	0.00236026
Abortion, Habitual	hsa-mir-324	0.00235051
Abortion, Habitual	hsa-mir-153	0.00231636
Abortion, Habitual	hsa-mir-448	0.00231225
Abortion, Habitual	hsa-mir-599	0.00231168
Abortion, Habitual	hsa-mir-410	0.00230842
Abortion, Habitual	hsa-mir-190a	0.00228813
Abortion, Habitual	hsa-mir-146b	0.00223313
Abortion, Habitual	hsa-mir-216b	0.00207742
Abortion, Habitual	hsa-mir-210	0.00202936
Abortion, Habitual	hsa-mir-329	0.0020116
Abortion, Habitual	hsa-mir-212	0.0019643
Abortion, Habitual	hsa-mir-196b	0.00196096
Abortion, Habitual	hsa-mir-451a	0.00195523
Abortion, Habitual	hsa-mir-488	0.00193235
Abortion, Habitual	hsa-mir-190b	0.00192021
Abortion, Habitual	hsa-mir-342	0.00188335
Abortion, Habitual	hsa-mir-132	0.00184853
Abortion, Habitual	hsa-mir-378c	0.0017898
Abortion, Habitual	hsa-mir-381	0.00177347
Abortion, Habitual	hsa-mir-376a	0.00174958
Abortion, Habitual	hsa-mir-490	0.00172941
Abortion, Habitual	hsa-mir-431	0.00172859
Abortion, Habitual	hsa-mir-1271	0.00172854
Abortion, Habitual	hsa-mir-422a	0.00167869
Abortion, Habitual	hsa-mir-505	0.00166905
Abortion, Habitual	hsa-mir-376b	0.00164938
Abortion, Habitual	hsa-mir-192	0.0016126
Abortion, Habitual	hsa-mir-615	0.00160107
Abortion, Habitual	hsa-mir-504	0.00159579
Abortion, Habitual	hsa-mir-346	0.00158865
Abortion, Habitual	hsa-mir-208a	0.00155864
Abortion, Habitual	hsa-mir-378h	0.0015463
Abortion, Habitual	hsa-mir-378i	0.0015463
Abortion, Habitual	hsa-mir-100	0.00154069
Abortion, Habitual	hsa-mir-99a	0.00153343
Abortion, Habitual	hsa-mir-339	0.00151109
Abortion, Habitual	hsa-mir-379	0.00149056
Abortion, Habitual	hsa-mir-126	0.00146529
Abortion, Habitual	hsa-mir-300	0.00146007
Abortion, Habitual	hsa-mir-375	0.00141912
Abortion, Habitual	hsa-mir-378b	0.00141034
Abortion, Habitual	hsa-mir-378d	0.00141034
Abortion, Habitual	hsa-mir-378e	0.00141034
Abortion, Habitual	hsa-mir-378f	0.00141034
Abortion, Habitual	hsa-mir-758	0.00140615
Abortion, Habitual	hsa-mir-184	0.00126987
Abortion, Habitual	hsa-mir-203	0.00126712
Abortion, Habitual	hsa-mir-208b	0.00124947
Abortion, Habitual	hsa-mir-191	0.00122288
Abortion, Habitual	hsa-mir-215	0.00109969
Abortion, Habitual	hsa-mir-34b	0.00102533
Abortion, Habitual	hsa-mir-99b	0.00100209
Abortion, Habitual	hsa-mir-127	0.000974686
Abortion, Habitual	hsa-mir-151a	0.0008936
Abortion, Habitual	hsa-mir-629	0.000851247
Abortion, Habitual	hsa-mir-483	0.00079175
Abortion, Habitual	hsa-mir-574	0.000738264
Abortion, Habitual	hsa-mir-551a	0.000687681
Abortion, Habitual	hsa-mir-219	0.000681367
Abortion, Habitual	hsa-mir-187	0.000680526
Abortion, Habitual	hsa-mir-663a	0.000676195
Abortion, Habitual	hsa-mir-450a	0.000674103
Abortion, Habitual	hsa-mir-487b	0.000662923
Abortion, Habitual	hsa-mir-625	0.000634953
Abortion, Habitual	hsa-mir-423	0.00054974
Abortion, Habitual	hsa-mir-638	0.000535739
Abortion, Habitual	hsa-mir-452	0.000523924
Abortion, Habitual	hsa-mir-95	0.000518568
Abortion, Habitual	hsa-mir-365b	0.000495514
Abortion, Habitual	hsa-mir-513a	0.000477062
Abortion, Habitual	hsa-mir-198	0.000472977
Abortion, Habitual	hsa-mir-520h	0.000465268
Abortion, Habitual	hsa-mir-498	0.000461521
Abortion, Habitual	hsa-mir-409	0.000460067
Abortion, Habitual	hsa-mir-151b	0.000453668
Abortion, Habitual	hsa-mir-1224	0.000451338
Abortion, Habitual	hsa-mir-345	0.00044098
Abortion, Habitual	hsa-mir-432	0.000438282
Abortion, Habitual	hsa-mir-103b	0.000437146
Abortion, Habitual	hsa-mir-519c	0.000430007
Abortion, Habitual	hsa-mir-608	0.000422206
Abortion, Habitual	hsa-mir-484	0.000418985
Abortion, Habitual	hsa-mir-1290	0.000418904
Abortion, Habitual	hsa-mir-550a	0.000413586
Abortion, Habitual	hsa-mir-584	0.000407283
Abortion, Habitual	hsa-mir-493	0.000399913
Abortion, Habitual	hsa-mir-532	0.00039626
Abortion, Habitual	hsa-mir-517a	0.000394036
Abortion, Habitual	hsa-mir-337	0.000391863
Abortion, Habitual	hsa-mir-302f	0.000387867
Abortion, Habitual	hsa-mir-650	0.000380781
Abortion, Habitual	hsa-mir-323a	0.000372508
Abortion, Habitual	hsa-mir-509	0.000372193
Abortion, Habitual	hsa-mir-516a	0.000367974
Abortion, Habitual	hsa-mir-518b	0.000366034
Abortion, Habitual	hsa-mir-622	0.000365879
Abortion, Habitual	hsa-mir-637	0.0003637
Abortion, Habitual	hsa-mir-492	0.000359058
Abortion, Habitual	hsa-mir-188	0.000350918
Abortion, Habitual	hsa-mir-489	0.000345505
Abortion, Habitual	hsa-mir-502	0.000342407
Abortion, Habitual	hsa-mir-519e	0.000341753
Abortion, Habitual	hsa-mir-652	0.000340217
Abortion, Habitual	hsa-mir-526a	0.000340216
Abortion, Habitual	hsa-mir-513b	0.000337983
Abortion, Habitual	hsa-mir-513c	0.000337983
Abortion, Habitual	hsa-mir-515	0.00033533
Abortion, Habitual	hsa-mir-331	0.000334253
Abortion, Habitual	hsa-mir-1246	0.000333306
Abortion, Habitual	hsa-mir-378g	0.000331924
Abortion, Habitual	hsa-mir-516b	0.000330613
Abortion, Habitual	hsa-mir-744	0.000327307
Abortion, Habitual	hsa-mir-596	0.000325723
Abortion, Habitual	hsa-mir-885	0.000325649
Abortion, Habitual	hsa-mir-512	0.000320429
Abortion, Habitual	hsa-mir-508	0.000319877
Abortion, Habitual	hsa-mir-510	0.000315651
Abortion, Habitual	hsa-mir-147a	0.00031385
Abortion, Habitual	hsa-mir-720	0.000309634
Abortion, Habitual	hsa-mir-765	0.000308989
Abortion, Habitual	hsa-mir-298	0.000304845
Abortion, Habitual	hsa-mir-630	0.000301636
Abortion, Habitual	hsa-mir-519a	0.000301452
Abortion, Habitual	hsa-mir-500a	0.000300736
Abortion, Habitual	hsa-mir-642a	0.000300263
Abortion, Habitual	hsa-mir-147b	0.000298148
Abortion, Habitual	hsa-mir-571	0.000293823
Abortion, Habitual	hsa-mir-661	0.000290126
Abortion, Habitual	hsa-mir-548d	0.000289907
Abortion, Habitual	hsa-mir-548b	0.000289871
Abortion, Habitual	hsa-mir-671	0.000289629
Abortion, Habitual	hsa-mir-323b	0.000287767
Abortion, Habitual	hsa-mir-602	0.00028324
Abortion, Habitual	hsa-mir-451b	0.000282519
Abortion, Habitual	hsa-mir-1280	0.000279999
Abortion, Habitual	hsa-mir-1286	0.000275687
Abortion, Habitual	hsa-mir-105	0.00027557
Abortion, Habitual	hsa-mir-675	0.000274942
Abortion, Habitual	hsa-mir-636	0.000272097
Abortion, Habitual	hsa-mir-628	0.000268534
Abortion, Habitual	hsa-mir-519b	0.000263605
Abortion, Habitual	hsa-mir-640	0.000262983
Abortion, Habitual	hsa-mir-561	0.000262691
Abortion, Habitual	hsa-mir-325	0.000262325
Abortion, Habitual	hsa-mir-297	0.000259496
Abortion, Habitual	hsa-mir-518c	0.000259135
Abortion, Habitual	hsa-mir-501	0.000257026
Abortion, Habitual	hsa-mir-320e	0.000253709
Abortion, Habitual	hsa-mir-450b	0.000253709
Abortion, Habitual	hsa-mir-1471	0.000251897
Abortion, Habitual	hsa-mir-1303	0.000249889
Abortion, Habitual	hsa-mir-2110	0.000249889
Abortion, Habitual	hsa-mir-922	0.000247273
Abortion, Habitual	hsa-mir-612	0.000245302
Abortion, Habitual	hsa-mir-657	0.000245302
Abortion, Habitual	hsa-mir-1249	0.000244153
Abortion, Habitual	hsa-mir-664	0.000243116
Abortion, Habitual	hsa-mir-499b	0.000242823
Abortion, Habitual	hsa-mir-1915	0.000242202
Abortion, Habitual	hsa-mir-598	0.000241161
Abortion, Habitual	hsa-mir-760	0.00023982
Abortion, Habitual	hsa-mir-544b	0.000237716
Abortion, Habitual	hsa-mir-557	0.000237516
Abortion, Habitual	hsa-mir-593	0.000235027
Abortion, Habitual	hsa-mir-601	0.000233742
Abortion, Habitual	hsa-mir-514a	0.000233247
Abortion, Habitual	hsa-mir-200	0.000232235
Abortion, Habitual	hsa-mir-526b	0.000231682
Abortion, Habitual	hsa-mir-767	0.000230974
Abortion, Habitual	hsa-mir-646	0.000230911
Abortion, Habitual	hsa-mir-942	0.000228864
Abortion, Habitual	hsa-mir-371	0.000225821
Abortion, Habitual	hsa-mir-1258	0.000225595
Abortion, Habitual	hsa-mir-520f	0.000224887
Abortion, Habitual	hsa-mir-520g	0.000224887
Abortion, Habitual	hsa-mir-642b	0.000221992
Abortion, Habitual	hsa-mir-525	0.00022102
Abortion, Habitual	hsa-mir-659	0.000220139
Abortion, Habitual	hsa-mir-451	0.000218375
Abortion, Habitual	hsa-mir-658	0.000214156
Abortion, Habitual	hsa-mir-1287	0.000213845
Abortion, Habitual	hsa-mir-641	0.000213845
Abortion, Habitual	hsa-mir-632	0.000212742
Abortion, Habitual	hsa-mir-572	0.000207056
Abortion, Habitual	hsa-mir-575	0.000206655
Abortion, Habitual	hsa-mir-1827	0.000206411
Abortion, Habitual	hsa-mir-507	0.000205908
Abortion, Habitual	hsa-mir-1207	0.000202683
Abortion, Habitual	hsa-mir-1302	0.000201077
Abortion, Habitual	hsa-mir-655	0.000199444
Abortion, Habitual	hsa-mir-1202	0.000192804
Abortion, Habitual	hsa-mir-1231	0.000192804
Abortion, Habitual	hsa-mir-1234	0.000192804
Abortion, Habitual	hsa-mir-1301	0.000192804
Abortion, Habitual	hsa-mir-26	0.000192804
Abortion, Habitual	hsa-mir-500b	0.000192804
Abortion, Habitual	hsa-mir-517c	0.000192804
Abortion, Habitual	hsa-mir-522	0.000192804
Abortion, Habitual	hsa-mir-527	0.000192804
Abortion, Habitual	hsa-mir-92	0.000192804
Abortion, Habitual	hsa-mir-189	0.000190893
Abortion, Habitual	hsa-mir-941	0.000189608
Abortion, Habitual	hsa-mir-4792	0.000187766
Abortion, Habitual	hsa-mir-660	0.000186137
Abortion, Habitual	hsa-mir-151	0.000183683
Abortion, Habitual	hsa-mir-583	0.000183682
Abortion, Habitual	hsa-mir-1183	0.00018345
Abortion, Habitual	hsa-mir-1909	0.00018345
Abortion, Habitual	hsa-mir-1245a	0.000182403
Abortion, Habitual	hsa-mir-1245b	0.000182403
Abortion, Habitual	hsa-mir-1323	0.000182403
Abortion, Habitual	hsa-mir-1469	0.000182403
Abortion, Habitual	hsa-mir-181	0.000182403
Abortion, Habitual	hsa-mir-2355	0.000182403
Abortion, Habitual	hsa-mir-3130	0.000182403
Abortion, Habitual	hsa-mir-3186	0.000182403
Abortion, Habitual	hsa-mir-4257	0.000182403
Abortion, Habitual	hsa-mir-718	0.000182403
Abortion, Habitual	hsa-mir-1228	0.000180906
Abortion, Habitual	hsa-mir-449c	0.000180906
Abortion, Habitual	hsa-mir-518f	0.000180906
Abortion, Habitual	hsa-mir-524	0.000180906
Abortion, Habitual	hsa-mir-570	0.000180906
Abortion, Habitual	hsa-mir-577	0.000180906
Abortion, Habitual	hsa-mir-591	0.000180906
Abortion, Habitual	hsa-mir-595	0.000180906
Abortion, Habitual	hsa-mir-605	0.000180906
Abortion, Habitual	hsa-mir-610	0.000180906
Abortion, Habitual	hsa-mir-938	0.000180906
Abortion, Habitual	hsa-mir-711	0.000179158
Abortion, Habitual	hsa-mir-521	0.000178932
Abortion, Habitual	hsa-mir-1293	0.00017768
Abortion, Habitual	hsa-mir-1322	0.000176759
Abortion, Habitual	hsa-mir-617	0.000176759
Abortion, Habitual	hsa-mir-766	0.000176759
Abortion, Habitual	hsa-mir-548c	0.000176244
Abortion, Habitual	hsa-mir-1233	0.000175614
Abortion, Habitual	hsa-mir-124a	0.000175614
Abortion, Habitual	hsa-mir-1285	0.000175614
Abortion, Habitual	hsa-mir-369	0.000174535
Abortion, Habitual	hsa-mir-564	0.000174535
Abortion, Habitual	hsa-mir-1179	0.000173877
Abortion, Habitual	hsa-mir-1273c	0.000173877
Abortion, Habitual	hsa-mir-1275	0.000173877
Abortion, Habitual	hsa-mir-567	0.000173877
Abortion, Habitual	hsa-mir-603	0.000173587
Abortion, Habitual	hsa-mir-1299	0.000167413
Abortion, Habitual	hsa-mir-552	0.000167284
Abortion, Habitual	hsa-mir-668	0.000166816
Abortion, Habitual	hsa-mir-2861	0.000166624
Abortion, Habitual	hsa-mir-3196	0.000166624
Abortion, Habitual	hsa-mir-487a	0.000166348
Abortion, Habitual	hsa-mir-545	0.000165307
Abortion, Habitual	hsa-mir-518e	0.000163995
Abortion, Habitual	hsa-mir-621	0.000163995
Abortion, Habitual	hsa-mir-933	0.000163995
Abortion, Habitual	hsa-mir-1256	0.000161874
Abortion, Habitual	hsa-mir-1296	0.000161874
Abortion, Habitual	hsa-mir-616	0.000161874
Abortion, Habitual	hsa-mir-647	0.000161874
Abortion, Habitual	hsa-mir-1227	0.000161814
Abortion, Habitual	hsa-mir-1229	0.000161814
Abortion, Habitual	hsa-mir-944	0.000161814
Abortion, Habitual	hsa-mir-511	0.000161241
Abortion, Habitual	hsa-mir-633	0.000158443
Abortion, Habitual	hsa-mir-1260a	0.000157144
Abortion, Habitual	hsa-mir-1305	0.000157144
Abortion, Habitual	hsa-mir-3163	0.000157144
Abortion, Habitual	hsa-mir-935	0.00015682
Abortion, Habitual	hsa-mir-518a	0.000155446
Abortion, Habitual	hsa-mir-548a	0.000154701
Abortion, Habitual	hsa-mir-1266	0.000148322
Abortion, Habitual	hsa-mir-624	0.000147026
Abortion, Habitual	hsa-mir-1254	0.000146996
Abortion, Habitual	hsa-mir-3940	0.000146996
Abortion, Habitual	hsa-mir-3151	0.000146823
Abortion, Habitual	hsa-mir-663b	0.000137775
Abortion, Habitual	hsa-mir-3148	0.000136972
Abortion, Habitual	hsa-mir-569	0.000136972
Abortion, Habitual	hsa-mir-592	0.000136833
Abortion, Habitual	hsa-mir-663	0.00013232
Abortion, Habitual	hsa-mir-523	0.000131353
Abortion, Habitual	hsa-mir-3179	0.000131031
Abortion, Habitual	hsa-mir-550b	0.000131031
Abortion, Habitual	hsa-mir-614	0.000130896
Abortion, Habitual	hsa-mir-648	0.000130896
Abortion, Habitual	hsa-mir-1181	0.000129701
Abortion, Habitual	hsa-mir-1236	0.000126209
Abortion, Habitual	hsa-mir-600	0.000125698
Abortion, Habitual	hsa-mir-611	0.000125698
Abortion, Habitual	hsa-mir-654	0.000125698
Abortion, Habitual	hsa-mir-662	0.000125698
Abortion, Habitual	hsa-mir-769	0.000125698
Abortion, Habitual	hsa-mir-1180	0.00010524
Abortion, Habitual	hsa-mir-1184	0.00010524
Abortion, Habitual	hsa-mir-1247	0.00010524
Abortion, Habitual	hsa-mir-1273a	0.00010524
Abortion, Habitual	hsa-mir-1972	0.00010524
Abortion, Habitual	hsa-mir-566	0.00010524
Abortion, Habitual	hsa-mir-582	0.00010524
Abortion, Habitual	hsa-mir-589	0.00010524
Abortion, Habitual	hsa-mir-619	0.00010524
Abortion, Habitual	hsa-mir-627	0.00010524
Abortion, Habitual	hsa-mir-635	0.00010524
Acquired Immunodeficiency Syndrome	hsa-mir-15a	0.022
Acquired Immunodeficiency Syndrome	hsa-mir-16	0.0213009
Acquired Immunodeficiency Syndrome	hsa-mir-15b	0.0207264
Acquired Immunodeficiency Syndrome	hsa-mir-195	0.0192677
Acquired Immunodeficiency Syndrome	hsa-mir-424	0.0173284
Acquired Immunodeficiency Syndrome	hsa-mir-497	0.0171781
Acquired Immunodeficiency Syndrome	hsa-mir-103a	0.0117042
Acquired Immunodeficiency Syndrome	hsa-mir-485	0.0104011
Acquired Immunodeficiency Syndrome	hsa-mir-23a	0.0101276
Acquired Immunodeficiency Syndrome	hsa-mir-214	0.0100348
Acquired Immunodeficiency Syndrome	hsa-mir-155	0.00936476
Acquired Immunodeficiency Syndrome	hsa-mir-107	0.00913598
Acquired Immunodeficiency Syndrome	hsa-mir-590	0.00832374
Acquired Immunodeficiency Syndrome	hsa-mir-19a	0.00800814
Acquired Immunodeficiency Syndrome	hsa-mir-125a	0.00794017
Acquired Immunodeficiency Syndrome	hsa-mir-142	0.00790629
Acquired Immunodeficiency Syndrome	hsa-mir-19b	0.00778669
Acquired Immunodeficiency Syndrome	hsa-mir-138	0.00775106
Acquired Immunodeficiency Syndrome	hsa-mir-26b	0.00772784
Acquired Immunodeficiency Syndrome	hsa-mir-150	0.00764256
Acquired Immunodeficiency Syndrome	hsa-mir-29c	0.00749802
Acquired Immunodeficiency Syndrome	hsa-mir-370	0.00742726
Acquired Immunodeficiency Syndrome	hsa-mir-31	0.00739457
Acquired Immunodeficiency Syndrome	hsa-mir-185	0.00737784
Acquired Immunodeficiency Syndrome	hsa-mir-23b	0.00719377
Acquired Immunodeficiency Syndrome	hsa-mir-24	0.00714154
Acquired Immunodeficiency Syndrome	hsa-mir-20a	0.00689165
Acquired Immunodeficiency Syndrome	hsa-mir-539	0.00688653
Acquired Immunodeficiency Syndrome	hsa-mir-26a	0.00681193
Acquired Immunodeficiency Syndrome	hsa-mir-27b	0.00670652
Acquired Immunodeficiency Syndrome	hsa-mir-34a	0.00669375
Acquired Immunodeficiency Syndrome	hsa-mir-17	0.00665015
Acquired Immunodeficiency Syndrome	hsa-mir-125b	0.00663097
Acquired Immunodeficiency Syndrome	hsa-mir-143	0.00656165
Acquired Immunodeficiency Syndrome	hsa-mir-128	0.00650418
Acquired Immunodeficiency Syndrome	hsa-mir-320a	0.00632192
Acquired Immunodeficiency Syndrome	hsa-mir-708	0.0061727
Acquired Immunodeficiency Syndrome	hsa-mir-124	0.00614952
Acquired Immunodeficiency Syndrome	hsa-mir-149	0.00612224
Acquired Immunodeficiency Syndrome	hsa-mir-199a	0.00603315
Acquired Immunodeficiency Syndrome	hsa-mir-181a	0.0060223
Acquired Immunodeficiency Syndrome	hsa-mir-34c	0.006007
Acquired Immunodeficiency Syndrome	hsa-mir-152	0.00595394
Acquired Immunodeficiency Syndrome	hsa-mir-18a	0.00595254
Acquired Immunodeficiency Syndrome	hsa-mir-106a	0.0059395
Acquired Immunodeficiency Syndrome	hsa-mir-21	0.00592838
Acquired Immunodeficiency Syndrome	hsa-mir-181b	0.00592231
Acquired Immunodeficiency Syndrome	hsa-mir-193a	0.00586863
Acquired Immunodeficiency Syndrome	hsa-mir-122	0.00586258
Acquired Immunodeficiency Syndrome	hsa-mir-7	0.00586138
Acquired Immunodeficiency Syndrome	hsa-mir-106b	0.00579001
Acquired Immunodeficiency Syndrome	hsa-mir-22	0.00572835
Acquired Immunodeficiency Syndrome	hsa-mir-27a	0.00570331
Acquired Immunodeficiency Syndrome	hsa-mir-144	0.00562348
Acquired Immunodeficiency Syndrome	hsa-mir-326	0.0056134
Acquired Immunodeficiency Syndrome	hsa-mir-93	0.00559734
Acquired Immunodeficiency Syndrome	hsa-mir-186	0.00555011
Acquired Immunodeficiency Syndrome	hsa-mir-30a	0.00549695
Acquired Immunodeficiency Syndrome	hsa-mir-200a	0.00537296
Acquired Immunodeficiency Syndrome	hsa-mir-148a	0.00534357
Acquired Immunodeficiency Syndrome	hsa-mir-182	0.0053391
Acquired Immunodeficiency Syndrome	hsa-mir-199b	0.00533388
Acquired Immunodeficiency Syndrome	hsa-mir-145	0.00531515
Acquired Immunodeficiency Syndrome	hsa-mir-218	0.00530102
Acquired Immunodeficiency Syndrome	hsa-mir-20b	0.00529071
Acquired Immunodeficiency Syndrome	hsa-mir-328	0.00522898
Acquired Immunodeficiency Syndrome	hsa-mir-330	0.00522792
Acquired Immunodeficiency Syndrome	hsa-mir-92a	0.00521284
Acquired Immunodeficiency Syndrome	hsa-mir-421	0.00518488
Acquired Immunodeficiency Syndrome	hsa-mir-181c	0.00514085
Acquired Immunodeficiency Syndrome	hsa-mir-1	0.00513438
Acquired Immunodeficiency Syndrome	hsa-mir-141	0.00511944
Acquired Immunodeficiency Syndrome	hsa-mir-193b	0.00503107
Acquired Immunodeficiency Syndrome	hsa-mir-134	0.00500173
Acquired Immunodeficiency Syndrome	hsa-mir-335	0.00499386
Acquired Immunodeficiency Syndrome	hsa-mir-9	0.00498574
Acquired Immunodeficiency Syndrome	hsa-mir-4306	0.00496219
Acquired Immunodeficiency Syndrome	hsa-mir-491	0.00488306
Acquired Immunodeficiency Syndrome	hsa-mir-30b	0.00487282
Acquired Immunodeficiency Syndrome	hsa-mir-224	0.00486064
Acquired Immunodeficiency Syndrome	hsa-mir-449a	0.00485731
Acquired Immunodeficiency Syndrome	hsa-mir-28	0.00484263
Acquired Immunodeficiency Syndrome	hsa-mir-206	0.00477222
Acquired Immunodeficiency Syndrome	hsa-mir-340	0.00467251
Acquired Immunodeficiency Syndrome	hsa-mir-18b	0.00466788
Acquired Immunodeficiency Syndrome	hsa-mir-449b	0.00466772
Acquired Immunodeficiency Syndrome	hsa-mir-181d	0.00466416
Acquired Immunodeficiency Syndrome	hsa-mir-148b	0.00466118
Acquired Immunodeficiency Syndrome	hsa-mir-222	0.00459078
Acquired Immunodeficiency Syndrome	hsa-mir-30c	0.00458375
Acquired Immunodeficiency Syndrome	hsa-mir-129	0.00455779
Acquired Immunodeficiency Syndrome	hsa-mir-320c	0.00451538
Acquired Immunodeficiency Syndrome	hsa-mir-374b	0.00446412
Acquired Immunodeficiency Syndrome	hsa-mir-320b	0.0043779
Acquired Immunodeficiency Syndrome	hsa-mir-101	0.00434214
Acquired Immunodeficiency Syndrome	hsa-mir-320d	0.00432321
Acquired Immunodeficiency Syndrome	hsa-mir-519d	0.00430854
Acquired Immunodeficiency Syndrome	hsa-mir-1297	0.0043021
Acquired Immunodeficiency Syndrome	hsa-mir-338	0.00428548
Acquired Immunodeficiency Syndrome	hsa-mir-221	0.00428049
Acquired Immunodeficiency Syndrome	hsa-mir-544a	0.00426873
Acquired Immunodeficiency Syndrome	hsa-mir-374a	0.00426051
Acquired Immunodeficiency Syndrome	hsa-mir-30d	0.00423155
Acquired Immunodeficiency Syndrome	hsa-mir-200b	0.00423072
Acquired Immunodeficiency Syndrome	hsa-mir-200c	0.0041767
Acquired Immunodeficiency Syndrome	hsa-mir-30e	0.00415818
Acquired Immunodeficiency Syndrome	hsa-mir-137	0.00413628
Acquired Immunodeficiency Syndrome	hsa-mir-130a	0.00410631
Acquired Immunodeficiency Syndrome	hsa-mir-301a	0.00410312
Acquired Immunodeficiency Syndrome	hsa-mir-486	0.00409059
Acquired Immunodeficiency Syndrome	hsa-mir-499a	0.00398462
Acquired Immunodeficiency Syndrome	hsa-mir-96	0.00394506
Acquired Immunodeficiency Syndrome	hsa-mir-373	0.00393135
Acquired Immunodeficiency Syndrome	hsa-mir-365a	0.00391475
Acquired Immunodeficiency Syndrome	hsa-mir-873	0.00391394
Acquired Immunodeficiency Syndrome	hsa-mir-542	0.00391002
Acquired Immunodeficiency Syndrome	hsa-mir-25	0.00390141
Acquired Immunodeficiency Syndrome	hsa-mir-197	0.00388169
Acquired Immunodeficiency Syndrome	hsa-mir-205	0.00385763
Acquired Immunodeficiency Syndrome	hsa-let-7a	0.0038351
Acquired Immunodeficiency Syndrome	hsa-mir-302a	0.00382332
Acquired Immunodeficiency Syndrome	hsa-mir-363	0.00381916
Acquired Immunodeficiency Syndrome	hsa-mir-183	0.00377505
Acquired Immunodeficiency Syndrome	hsa-mir-495	0.00376773
Acquired Immunodeficiency Syndrome	hsa-mir-223	0.00371995
Acquired Immunodeficiency Syndrome	hsa-mir-130b	0.00371626
Acquired Immunodeficiency Syndrome	hsa-mir-382	0.00371622
Acquired Immunodeficiency Syndrome	hsa-mir-302b	0.00370976
Acquired Immunodeficiency Syndrome	hsa-let-7b	0.00368378
Acquired Immunodeficiency Syndrome	hsa-mir-372	0.0036824
Acquired Immunodeficiency Syndrome	hsa-mir-520d	0.00366884
Acquired Immunodeficiency Syndrome	hsa-mir-136	0.00366781
Acquired Immunodeficiency Syndrome	hsa-let-7c	0.00360134
Acquired Immunodeficiency Syndrome	hsa-let-7g	0.00358555
Acquired Immunodeficiency Syndrome	hsa-mir-216a	0.00357677
Acquired Immunodeficiency Syndrome	hsa-let-7i	0.00357339
Acquired Immunodeficiency Syndrome	hsa-mir-302d	0.00357279
Acquired Immunodeficiency Syndrome	hsa-mir-378a	0.0035593
Acquired Immunodeficiency Syndrome	hsa-mir-454	0.00355187
Acquired Immunodeficiency Syndrome	hsa-mir-302c	0.00355184
Acquired Immunodeficiency Syndrome	hsa-mir-139	0.0034843
Acquired Immunodeficiency Syndrome	hsa-let-7e	0.00346321
Acquired Immunodeficiency Syndrome	hsa-mir-135b	0.00343051
Acquired Immunodeficiency Syndrome	hsa-mir-92b	0.00342017
Acquired Immunodeficiency Syndrome	hsa-let-7d	0.00341548
Acquired Immunodeficiency Syndrome	hsa-let-7f	0.00340933
Acquired Immunodeficiency Syndrome	hsa-mir-32	0.00338609
Acquired Immunodeficiency Syndrome	hsa-mir-506	0.00337457
Acquired Immunodeficiency Syndrome	hsa-mir-146a	0.00335861
Acquired Immunodeficiency Syndrome	hsa-mir-296	0.00333764
Acquired Immunodeficiency Syndrome	hsa-mir-140	0.00332396
Acquired Immunodeficiency Syndrome	hsa-mir-135a	0.00332356
Acquired Immunodeficiency Syndrome	hsa-mir-503	0.00331939
Acquired Immunodeficiency Syndrome	hsa-mir-301b	0.00330035
Acquired Immunodeficiency Syndrome	hsa-mir-520a	0.00328695
Acquired Immunodeficiency Syndrome	hsa-mir-494	0.00325359
Acquired Immunodeficiency Syndrome	hsa-mir-367	0.00324639
Acquired Immunodeficiency Syndrome	hsa-mir-874	0.00321381
Acquired Immunodeficiency Syndrome	hsa-mir-362	0.0031968
Acquired Immunodeficiency Syndrome	hsa-mir-429	0.00317325
Acquired Immunodeficiency Syndrome	hsa-mir-520c	0.00316317
Acquired Immunodeficiency Syndrome	hsa-mir-361	0.00312373
Acquired Immunodeficiency Syndrome	hsa-mir-204	0.00311833
Acquired Immunodeficiency Syndrome	hsa-mir-455	0.00310241
Acquired Immunodeficiency Syndrome	hsa-mir-33a	0.00307817
Acquired Immunodeficiency Syndrome	hsa-mir-520e	0.00307019
Acquired Immunodeficiency Syndrome	hsa-mir-384	0.00301158
Acquired Immunodeficiency Syndrome	hsa-mir-10b	0.00301138
Acquired Immunodeficiency Syndrome	hsa-mir-33b	0.00300328
Acquired Immunodeficiency Syndrome	hsa-mir-154	0.00299635
Acquired Immunodeficiency Syndrome	hsa-mir-202	0.00298507
Acquired Immunodeficiency Syndrome	hsa-mir-299	0.00298417
Acquired Immunodeficiency Syndrome	hsa-mir-10a	0.00295698
Acquired Immunodeficiency Syndrome	hsa-mir-211	0.00288471
Acquired Immunodeficiency Syndrome	hsa-mir-194	0.00286706
Acquired Immunodeficiency Syndrome	hsa-mir-302e	0.00286704
Acquired Immunodeficiency Syndrome	hsa-mir-98	0.00286047
Acquired Immunodeficiency Syndrome	hsa-mir-133b	0.00282344
Acquired Immunodeficiency Syndrome	hsa-mir-520b	0.00280574
Acquired Immunodeficiency Syndrome	hsa-mir-377	0.00274522
Acquired Immunodeficiency Syndrome	hsa-mir-433	0.00267866
Acquired Immunodeficiency Syndrome	hsa-mir-371a	0.0026512
Acquired Immunodeficiency Syndrome	hsa-mir-383	0.0026357
Acquired Immunodeficiency Syndrome	hsa-mir-133a	0.00263207
Acquired Immunodeficiency Syndrome	hsa-mir-376c	0.00262015
Acquired Immunodeficiency Syndrome	hsa-mir-411	0.002609
Acquired Immunodeficiency Syndrome	hsa-mir-217	0.0025734
Acquired Immunodeficiency Syndrome	hsa-mir-425	0.00252846
Acquired Immunodeficiency Syndrome	hsa-mir-324	0.00251393
Acquired Immunodeficiency Syndrome	hsa-mir-196a	0.00250307
Acquired Immunodeficiency Syndrome	hsa-mir-153	0.00247689
Acquired Immunodeficiency Syndrome	hsa-mir-448	0.00247459
Acquired Immunodeficiency Syndrome	hsa-mir-599	0.00247265
Acquired Immunodeficiency Syndrome	hsa-mir-410	0.0024712
Acquired Immunodeficiency Syndrome	hsa-mir-190a	0.002451
Acquired Immunodeficiency Syndrome	hsa-mir-146b	0.0023942
Acquired Immunodeficiency Syndrome	hsa-mir-216b	0.0022248
Acquired Immunodeficiency Syndrome	hsa-mir-210	0.00217389
Acquired Immunodeficiency Syndrome	hsa-mir-329	0.00215187
Acquired Immunodeficiency Syndrome	hsa-mir-212	0.00210176
Acquired Immunodeficiency Syndrome	hsa-mir-196b	0.00209737
Acquired Immunodeficiency Syndrome	hsa-mir-451a	0.00209208
Acquired Immunodeficiency Syndrome	hsa-mir-488	0.00206843
Acquired Immunodeficiency Syndrome	hsa-mir-190b	0.00205702
Acquired Immunodeficiency Syndrome	hsa-mir-342	0.00201798
Acquired Immunodeficiency Syndrome	hsa-mir-132	0.00197793
Acquired Immunodeficiency Syndrome	hsa-mir-378c	0.00192123
Acquired Immunodeficiency Syndrome	hsa-mir-381	0.0018971
Acquired Immunodeficiency Syndrome	hsa-mir-376a	0.00187249
Acquired Immunodeficiency Syndrome	hsa-mir-431	0.00185249
Acquired Immunodeficiency Syndrome	hsa-mir-1271	0.00185208
Acquired Immunodeficiency Syndrome	hsa-mir-490	0.00185193
Acquired Immunodeficiency Syndrome	hsa-mir-422a	0.0018023
Acquired Immunodeficiency Syndrome	hsa-mir-505	0.00178605
Acquired Immunodeficiency Syndrome	hsa-mir-376b	0.00176484
Acquired Immunodeficiency Syndrome	hsa-mir-192	0.00172912
Acquired Immunodeficiency Syndrome	hsa-mir-615	0.00171449
Acquired Immunodeficiency Syndrome	hsa-mir-504	0.00170608
Acquired Immunodeficiency Syndrome	hsa-mir-346	0.00170365
Acquired Immunodeficiency Syndrome	hsa-mir-208a	0.0016701
Acquired Immunodeficiency Syndrome	hsa-mir-378h	0.00166043
Acquired Immunodeficiency Syndrome	hsa-mir-378i	0.00166043
Acquired Immunodeficiency Syndrome	hsa-mir-100	0.00164981
Acquired Immunodeficiency Syndrome	hsa-mir-99a	0.00164202
Acquired Immunodeficiency Syndrome	hsa-mir-339	0.00161685
Acquired Immunodeficiency Syndrome	hsa-mir-379	0.0015939
Acquired Immunodeficiency Syndrome	hsa-mir-126	0.00156887
Acquired Immunodeficiency Syndrome	hsa-mir-300	0.00156167
Acquired Immunodeficiency Syndrome	hsa-mir-375	0.00152021
Acquired Immunodeficiency Syndrome	hsa-mir-378b	0.00151475
Acquired Immunodeficiency Syndrome	hsa-mir-378d	0.00151475
Acquired Immunodeficiency Syndrome	hsa-mir-378e	0.00151475
Acquired Immunodeficiency Syndrome	hsa-mir-378f	0.00151475
Acquired Immunodeficiency Syndrome	hsa-mir-758	0.00150792
Acquired Immunodeficiency Syndrome	hsa-mir-184	0.00135882
Acquired Immunodeficiency Syndrome	hsa-mir-203	0.00135708
Acquired Immunodeficiency Syndrome	hsa-mir-208b	0.00133891
Acquired Immunodeficiency Syndrome	hsa-mir-191	0.00130971
Acquired Immunodeficiency Syndrome	hsa-mir-215	0.00117943
Acquired Immunodeficiency Syndrome	hsa-mir-34b	0.00109812
Acquired Immunodeficiency Syndrome	hsa-mir-99b	0.00107302
Acquired Immunodeficiency Syndrome	hsa-mir-127	0.00104652
Acquired Immunodeficiency Syndrome	hsa-mir-151a	0.000957024
Acquired Immunodeficiency Syndrome	hsa-mir-629	0.000911662
Acquired Immunodeficiency Syndrome	hsa-mir-483	0.000847961
Acquired Immunodeficiency Syndrome	hsa-mir-574	0.000790671
Acquired Immunodeficiency Syndrome	hsa-mir-551a	0.000739257
Acquired Immunodeficiency Syndrome	hsa-mir-219	0.000729733
Acquired Immunodeficiency Syndrome	hsa-mir-187	0.000728221
Acquired Immunodeficiency Syndrome	hsa-mir-663a	0.00072421
Acquired Immunodeficiency Syndrome	hsa-mir-450a	0.000721316
Acquired Immunodeficiency Syndrome	hsa-mir-487b	0.000710003
Acquired Immunodeficiency Syndrome	hsa-mir-625	0.000680014
Acquired Immunodeficiency Syndrome	hsa-mir-423	0.000588754
Acquired Immunodeficiency Syndrome	hsa-mir-638	0.000573763
Acquired Immunodeficiency Syndrome	hsa-mir-452	0.0005611
Acquired Immunodeficiency Syndrome	hsa-mir-95	0.000555377
Acquired Immunodeficiency Syndrome	hsa-mir-365b	0.00053067
Acquired Immunodeficiency Syndrome	hsa-mir-513a	0.000510921
Acquired Immunodeficiency Syndrome	hsa-mir-520h	0.000498289
Acquired Immunodeficiency Syndrome	hsa-mir-498	0.000494286
Acquired Immunodeficiency Syndrome	hsa-mir-409	0.000492709
Acquired Immunodeficiency Syndrome	hsa-mir-151b	0.00048586
Acquired Immunodeficiency Syndrome	hsa-mir-1224	0.000483376
Acquired Immunodeficiency Syndrome	hsa-mir-345	0.000472271
Acquired Immunodeficiency Syndrome	hsa-mir-432	0.000469398
Acquired Immunodeficiency Syndrome	hsa-mir-103b	0.00046817
Acquired Immunodeficiency Syndrome	hsa-mir-519c	0.000460521
Acquired Immunodeficiency Syndrome	hsa-mir-608	0.000452163
Acquired Immunodeficiency Syndrome	hsa-mir-484	0.000448726
Acquired Immunodeficiency Syndrome	hsa-mir-1290	0.000448633
Acquired Immunodeficiency Syndrome	hsa-mir-550a	0.000442943
Acquired Immunodeficiency Syndrome	hsa-mir-584	0.00043619
Acquired Immunodeficiency Syndrome	hsa-mir-493	0.00042829
Acquired Immunodeficiency Syndrome	hsa-mir-532	0.000424383
Acquired Immunodeficiency Syndrome	hsa-mir-517a	0.000421998
Acquired Immunodeficiency Syndrome	hsa-mir-337	0.000419683
Acquired Immunodeficiency Syndrome	hsa-mir-302f	0.000415393
Acquired Immunodeficiency Syndrome	hsa-mir-650	0.000407798
Acquired Immunodeficiency Syndrome	hsa-mir-323a	0.000398955
Acquired Immunodeficiency Syndrome	hsa-mir-509	0.000398616
Acquired Immunodeficiency Syndrome	hsa-mir-516a	0.000394086
Acquired Immunodeficiency Syndrome	hsa-mir-518b	0.000392008
Acquired Immunodeficiency Syndrome	hsa-mir-622	0.00039184
Acquired Immunodeficiency Syndrome	hsa-mir-637	0.000389517
Acquired Immunodeficiency Syndrome	hsa-mir-492	0.000384543
Acquired Immunodeficiency Syndrome	hsa-mir-188	0.000375837
Acquired Immunodeficiency Syndrome	hsa-mir-489	0.000370029
Acquired Immunodeficiency Syndrome	hsa-mir-502	0.000366708
Acquired Immunodeficiency Syndrome	hsa-mir-519e	0.000365999
Acquired Immunodeficiency Syndrome	hsa-mir-652	0.00036437
Acquired Immunodeficiency Syndrome	hsa-mir-526a	0.000364349
Acquired Immunodeficiency Syndrome	hsa-mir-513b	0.000361971
Acquired Immunodeficiency Syndrome	hsa-mir-513c	0.000361971
Acquired Immunodeficiency Syndrome	hsa-mir-515	0.000359121
Acquired Immunodeficiency Syndrome	hsa-mir-331	0.000357976
Acquired Immunodeficiency Syndrome	hsa-mir-1246	0.000356964
Acquired Immunodeficiency Syndrome	hsa-mir-378g	0.00035548
Acquired Immunodeficiency Syndrome	hsa-mir-516b	0.000354071
Acquired Immunodeficiency Syndrome	hsa-mir-744	0.000350528
Acquired Immunodeficiency Syndrome	hsa-mir-596	0.000348848
Acquired Immunodeficiency Syndrome	hsa-mir-885	0.000348763
Acquired Immunodeficiency Syndrome	hsa-mir-512	0.000343165
Acquired Immunodeficiency Syndrome	hsa-mir-508	0.000342571
Acquired Immunodeficiency Syndrome	hsa-mir-510	0.000338056
Acquired Immunodeficiency Syndrome	hsa-mir-147a	0.000336118
Acquired Immunodeficiency Syndrome	hsa-mir-720	0.000331611
Acquired Immunodeficiency Syndrome	hsa-mir-765	0.000330919
Acquired Immunodeficiency Syndrome	hsa-mir-298	0.000326489
Acquired Immunodeficiency Syndrome	hsa-mir-630	0.000323044
Acquired Immunodeficiency Syndrome	hsa-mir-519a	0.000322845
Acquired Immunodeficiency Syndrome	hsa-mir-500a	0.000322075
Acquired Immunodeficiency Syndrome	hsa-mir-642a	0.000321572
Acquired Immunodeficiency Syndrome	hsa-mir-147b	0.00031931
Acquired Immunodeficiency Syndrome	hsa-mir-571	0.000314685
Acquired Immunodeficiency Syndrome	hsa-mir-661	0.000310709
Acquired Immunodeficiency Syndrome	hsa-mir-548d	0.000310482
Acquired Immunodeficiency Syndrome	hsa-mir-548b	0.000310456
Acquired Immunodeficiency Syndrome	hsa-mir-671	0.000310193
Acquired Immunodeficiency Syndrome	hsa-mir-323b	0.000308187
Acquired Immunodeficiency Syndrome	hsa-mir-602	0.000303336
Acquired Immunodeficiency Syndrome	hsa-mir-451b	0.000302576
Acquired Immunodeficiency Syndrome	hsa-mir-1280	0.000299868
Acquired Immunodeficiency Syndrome	hsa-mir-1286	0.000295263
Acquired Immunodeficiency Syndrome	hsa-mir-105	0.000295126
Acquired Immunodeficiency Syndrome	hsa-mir-675	0.000294466
Acquired Immunodeficiency Syndrome	hsa-mir-636	0.000291411
Acquired Immunodeficiency Syndrome	hsa-mir-628	0.000287604
Acquired Immunodeficiency Syndrome	hsa-mir-519b	0.000282321
Acquired Immunodeficiency Syndrome	hsa-mir-640	0.000281649
Acquired Immunodeficiency Syndrome	hsa-mir-561	0.000281342
Acquired Immunodeficiency Syndrome	hsa-mir-325	0.000280953
Acquired Immunodeficiency Syndrome	hsa-mir-297	0.000277913
Acquired Immunodeficiency Syndrome	hsa-mir-518c	0.000277525
Acquired Immunodeficiency Syndrome	hsa-mir-501	0.000275272
Acquired Immunodeficiency Syndrome	hsa-mir-320e	0.000271706
Acquired Immunodeficiency Syndrome	hsa-mir-450b	0.000271706
Acquired Immunodeficiency Syndrome	hsa-mir-1471	0.00026977
Acquired Immunodeficiency Syndrome	hsa-mir-1303	0.000267616
Acquired Immunodeficiency Syndrome	hsa-mir-2110	0.000267616
Acquired Immunodeficiency Syndrome	hsa-mir-922	0.000264824
Acquired Immunodeficiency Syndrome	hsa-mir-612	0.000262703
Acquired Immunodeficiency Syndrome	hsa-mir-657	0.000262703
Acquired Immunodeficiency Syndrome	hsa-mir-1249	0.000261475
Acquired Immunodeficiency Syndrome	hsa-mir-664	0.000260375
Acquired Immunodeficiency Syndrome	hsa-mir-499b	0.000260052
Acquired Immunodeficiency Syndrome	hsa-mir-1915	0.000259384
Acquired Immunodeficiency Syndrome	hsa-mir-598	0.000258289
Acquired Immunodeficiency Syndrome	hsa-mir-760	0.000256837
Acquired Immunodeficiency Syndrome	hsa-mir-544b	0.000254583
Acquired Immunodeficiency Syndrome	hsa-mir-557	0.00025438
Acquired Immunodeficiency Syndrome	hsa-mir-593	0.000251706
Acquired Immunodeficiency Syndrome	hsa-mir-601	0.000250323
Acquired Immunodeficiency Syndrome	hsa-mir-514a	0.0002498
Acquired Immunodeficiency Syndrome	hsa-mir-200	0.000248712
Acquired Immunodeficiency Syndrome	hsa-mir-526b	0.000248117
Acquired Immunodeficiency Syndrome	hsa-mir-767	0.000247373
Acquired Immunodeficiency Syndrome	hsa-mir-646	0.000247296
Acquired Immunodeficiency Syndrome	hsa-mir-942	0.00024511
Acquired Immunodeficiency Syndrome	hsa-mir-371	0.000241842
Acquired Immunodeficiency Syndrome	hsa-mir-1258	0.000241601
Acquired Immunodeficiency Syndrome	hsa-mir-520f	0.000240849
Acquired Immunodeficiency Syndrome	hsa-mir-520g	0.000240849
Acquired Immunodeficiency Syndrome	hsa-mir-642b	0.000237746
Acquired Immunodeficiency Syndrome	hsa-mir-525	0.000236712
Acquired Immunodeficiency Syndrome	hsa-mir-659	0.000235775
Acquired Immunodeficiency Syndrome	hsa-mir-451	0.000233888
Acquired Immunodeficiency Syndrome	hsa-mir-658	0.000229348
Acquired Immunodeficiency Syndrome	hsa-mir-1287	0.000229035
Acquired Immunodeficiency Syndrome	hsa-mir-641	0.000229035
Acquired Immunodeficiency Syndrome	hsa-mir-632	0.000227839
Acquired Immunodeficiency Syndrome	hsa-mir-572	0.000221757
Acquired Immunodeficiency Syndrome	hsa-mir-575	0.000221324
Acquired Immunodeficiency Syndrome	hsa-mir-1827	0.000221069
Acquired Immunodeficiency Syndrome	hsa-mir-507	0.000220519
Acquired Immunodeficiency Syndrome	hsa-mir-1207	0.00021708
Acquired Immunodeficiency Syndrome	hsa-mir-1302	0.000215353
Acquired Immunodeficiency Syndrome	hsa-mir-655	0.000213596
Acquired Immunodeficiency Syndrome	hsa-mir-1202	0.000206482
Acquired Immunodeficiency Syndrome	hsa-mir-1231	0.000206482
Acquired Immunodeficiency Syndrome	hsa-mir-1234	0.000206482
Acquired Immunodeficiency Syndrome	hsa-mir-1301	0.000206482
Acquired Immunodeficiency Syndrome	hsa-mir-26	0.000206482
Acquired Immunodeficiency Syndrome	hsa-mir-500b	0.000206482
Acquired Immunodeficiency Syndrome	hsa-mir-517c	0.000206482
Acquired Immunodeficiency Syndrome	hsa-mir-522	0.000206482
Acquired Immunodeficiency Syndrome	hsa-mir-527	0.000206482
Acquired Immunodeficiency Syndrome	hsa-mir-92	0.000206482
Acquired Immunodeficiency Syndrome	hsa-mir-189	0.000204453
Acquired Immunodeficiency Syndrome	hsa-mir-941	0.000203075
Acquired Immunodeficiency Syndrome	hsa-mir-4792	0.000201101
Acquired Immunodeficiency Syndrome	hsa-mir-660	0.000199354
Acquired Immunodeficiency Syndrome	hsa-mir-151	0.000196725
Acquired Immunodeficiency Syndrome	hsa-mir-583	0.000196719
Acquired Immunodeficiency Syndrome	hsa-mir-1183	0.000196471
Acquired Immunodeficiency Syndrome	hsa-mir-1909	0.000196471
Acquired Immunodeficiency Syndrome	hsa-mir-1245a	0.000195342
Acquired Immunodeficiency Syndrome	hsa-mir-1245b	0.000195342
Acquired Immunodeficiency Syndrome	hsa-mir-1323	0.000195342
Acquired Immunodeficiency Syndrome	hsa-mir-1469	0.000195342
Acquired Immunodeficiency Syndrome	hsa-mir-181	0.000195342
Acquired Immunodeficiency Syndrome	hsa-mir-2355	0.000195342
Acquired Immunodeficiency Syndrome	hsa-mir-3130	0.000195342
Acquired Immunodeficiency Syndrome	hsa-mir-3186	0.000195342
Acquired Immunodeficiency Syndrome	hsa-mir-4257	0.000195342
Acquired Immunodeficiency Syndrome	hsa-mir-718	0.000195342
Acquired Immunodeficiency Syndrome	hsa-mir-1228	0.00019374
Acquired Immunodeficiency Syndrome	hsa-mir-449c	0.00019374
Acquired Immunodeficiency Syndrome	hsa-mir-518f	0.00019374
Acquired Immunodeficiency Syndrome	hsa-mir-524	0.00019374
Acquired Immunodeficiency Syndrome	hsa-mir-570	0.00019374
Acquired Immunodeficiency Syndrome	hsa-mir-577	0.00019374
Acquired Immunodeficiency Syndrome	hsa-mir-591	0.00019374
Acquired Immunodeficiency Syndrome	hsa-mir-595	0.00019374
Acquired Immunodeficiency Syndrome	hsa-mir-605	0.00019374
Acquired Immunodeficiency Syndrome	hsa-mir-610	0.00019374
Acquired Immunodeficiency Syndrome	hsa-mir-938	0.00019374
Acquired Immunodeficiency Syndrome	hsa-mir-711	0.000191884
Acquired Immunodeficiency Syndrome	hsa-mir-521	0.000191631
Acquired Immunodeficiency Syndrome	hsa-mir-1293	0.000190299
Acquired Immunodeficiency Syndrome	hsa-mir-1322	0.000189303
Acquired Immunodeficiency Syndrome	hsa-mir-617	0.000189303
Acquired Immunodeficiency Syndrome	hsa-mir-766	0.000189303
Acquired Immunodeficiency Syndrome	hsa-mir-548c	0.000188762
Acquired Immunodeficiency Syndrome	hsa-mir-1233	0.000188077
Acquired Immunodeficiency Syndrome	hsa-mir-124a	0.000188077
Acquired Immunodeficiency Syndrome	hsa-mir-1285	0.000188077
Acquired Immunodeficiency Syndrome	hsa-mir-369	0.00018693
Acquired Immunodeficiency Syndrome	hsa-mir-564	0.00018693
Acquired Immunodeficiency Syndrome	hsa-mir-1179	0.000186214
Acquired Immunodeficiency Syndrome	hsa-mir-1273c	0.000186214
Acquired Immunodeficiency Syndrome	hsa-mir-1275	0.000186214
Acquired Immunodeficiency Syndrome	hsa-mir-567	0.000186214
Acquired Immunodeficiency Syndrome	hsa-mir-603	0.000185908
Acquired Immunodeficiency Syndrome	hsa-mir-1299	0.000179297
Acquired Immunodeficiency Syndrome	hsa-mir-552	0.000179156
Acquired Immunodeficiency Syndrome	hsa-mir-668	0.000178665
Acquired Immunodeficiency Syndrome	hsa-mir-2861	0.000178452
Acquired Immunodeficiency Syndrome	hsa-mir-3196	0.000178452
Acquired Immunodeficiency Syndrome	hsa-mir-487a	0.000178159
Acquired Immunodeficiency Syndrome	hsa-mir-545	0.000177048
Acquired Immunodeficiency Syndrome	hsa-mir-518e	0.000175633
Acquired Immunodeficiency Syndrome	hsa-mir-621	0.000175633
Acquired Immunodeficiency Syndrome	hsa-mir-933	0.000175633
Acquired Immunodeficiency Syndrome	hsa-mir-1256	0.000173362
Acquired Immunodeficiency Syndrome	hsa-mir-1296	0.000173362
Acquired Immunodeficiency Syndrome	hsa-mir-616	0.000173362
Acquired Immunodeficiency Syndrome	hsa-mir-647	0.000173362
Acquired Immunodeficiency Syndrome	hsa-mir-1227	0.000173299
Acquired Immunodeficiency Syndrome	hsa-mir-1229	0.000173299
Acquired Immunodeficiency Syndrome	hsa-mir-944	0.000173299
Acquired Immunodeficiency Syndrome	hsa-mir-511	0.000172686
Acquired Immunodeficiency Syndrome	hsa-mir-633	0.000169691
Acquired Immunodeficiency Syndrome	hsa-mir-1260a	0.000168297
Acquired Immunodeficiency Syndrome	hsa-mir-1305	0.000168297
Acquired Immunodeficiency Syndrome	hsa-mir-3163	0.000168297
Acquired Immunodeficiency Syndrome	hsa-mir-935	0.00016795
Acquired Immunodeficiency Syndrome	hsa-mir-518a	0.000166481
Acquired Immunodeficiency Syndrome	hsa-mir-548a	0.00016569
Acquired Immunodeficiency Syndrome	hsa-mir-1266	0.000158855
Acquired Immunodeficiency Syndrome	hsa-mir-624	0.000157468
Acquired Immunodeficiency Syndrome	hsa-mir-1254	0.000157429
Acquired Immunodeficiency Syndrome	hsa-mir-3940	0.000157429
Acquired Immunodeficiency Syndrome	hsa-mir-3151	0.000157249
Acquired Immunodeficiency Syndrome	hsa-mir-663b	0.000147556
Acquired Immunodeficiency Syndrome	hsa-mir-3148	0.000146701
Acquired Immunodeficiency Syndrome	hsa-mir-569	0.000146701
Acquired Immunodeficiency Syndrome	hsa-mir-592	0.00014655
Acquired Immunodeficiency Syndrome	hsa-mir-663	0.000141715
Acquired Immunodeficiency Syndrome	hsa-mir-523	0.000140672
Acquired Immunodeficiency Syndrome	hsa-mir-3179	0.000140334
Acquired Immunodeficiency Syndrome	hsa-mir-550b	0.000140334
Acquired Immunodeficiency Syndrome	hsa-mir-614	0.000140193
Acquired Immunodeficiency Syndrome	hsa-mir-648	0.000140193
Acquired Immunodeficiency Syndrome	hsa-mir-1181	0.000138911
Acquired Immunodeficiency Syndrome	hsa-mir-1236	0.000135175
Acquired Immunodeficiency Syndrome	hsa-mir-600	0.000134616
Acquired Immunodeficiency Syndrome	hsa-mir-611	0.000134616
Acquired Immunodeficiency Syndrome	hsa-mir-654	0.000134616
Acquired Immunodeficiency Syndrome	hsa-mir-662	0.000134616
Acquired Immunodeficiency Syndrome	hsa-mir-769	0.000134616
Acquired Immunodeficiency Syndrome	hsa-mir-1180	0.000112707
Acquired Immunodeficiency Syndrome	hsa-mir-1184	0.000112707
Acquired Immunodeficiency Syndrome	hsa-mir-1247	0.000112707
Acquired Immunodeficiency Syndrome	hsa-mir-1273a	0.000112707
Acquired Immunodeficiency Syndrome	hsa-mir-1972	0.000112707
Acquired Immunodeficiency Syndrome	hsa-mir-566	0.000112707
Acquired Immunodeficiency Syndrome	hsa-mir-582	0.000112707
Acquired Immunodeficiency Syndrome	hsa-mir-589	0.000112707
Acquired Immunodeficiency Syndrome	hsa-mir-619	0.000112707
Acquired Immunodeficiency Syndrome	hsa-mir-627	0.000112707
Acquired Immunodeficiency Syndrome	hsa-mir-635	0.000112707
ACTH-Secreting Pituitary Adenoma	hsa-mir-15b	0.0521646
ACTH-Secreting Pituitary Adenoma	hsa-mir-195	0.0484974
ACTH-Secreting Pituitary Adenoma	hsa-mir-424	0.0436426
ACTH-Secreting Pituitary Adenoma	hsa-mir-497	0.0432587
ACTH-Secreting Pituitary Adenoma	hsa-mir-103a	0.0287424
ACTH-Secreting Pituitary Adenoma	hsa-mir-485	0.0250145
ACTH-Secreting Pituitary Adenoma	hsa-mir-214	0.0244063
ACTH-Secreting Pituitary Adenoma	hsa-mir-23a	0.0243587
ACTH-Secreting Pituitary Adenoma	hsa-mir-155	0.0225783
ACTH-Secreting Pituitary Adenoma	hsa-mir-107	0.0224369
ACTH-Secreting Pituitary Adenoma	hsa-mir-590	0.0200348
ACTH-Secreting Pituitary Adenoma	hsa-mir-19a	0.0193141
ACTH-Secreting Pituitary Adenoma	hsa-mir-125a	0.0191111
ACTH-Secreting Pituitary Adenoma	hsa-mir-142	0.0189874
ACTH-Secreting Pituitary Adenoma	hsa-mir-19b	0.0187801
ACTH-Secreting Pituitary Adenoma	hsa-mir-138	0.0187304
ACTH-Secreting Pituitary Adenoma	hsa-mir-26b	0.0185298
ACTH-Secreting Pituitary Adenoma	hsa-mir-29c	0.0179598
ACTH-Secreting Pituitary Adenoma	hsa-mir-370	0.0178804
ACTH-Secreting Pituitary Adenoma	hsa-mir-31	0.017818
ACTH-Secreting Pituitary Adenoma	hsa-mir-185	0.0176927
ACTH-Secreting Pituitary Adenoma	hsa-mir-23b	0.0173008
ACTH-Secreting Pituitary Adenoma	hsa-mir-29a	0.0172629
ACTH-Secreting Pituitary Adenoma	hsa-mir-24	0.017212
ACTH-Secreting Pituitary Adenoma	hsa-mir-20a	0.016603
ACTH-Secreting Pituitary Adenoma	hsa-mir-539	0.0165748
ACTH-Secreting Pituitary Adenoma	hsa-mir-26a	0.016336
ACTH-Secreting Pituitary Adenoma	hsa-mir-27b	0.0161485
ACTH-Secreting Pituitary Adenoma	hsa-mir-34a	0.0161306
ACTH-Secreting Pituitary Adenoma	hsa-mir-29b	0.0160994
ACTH-Secreting Pituitary Adenoma	hsa-mir-17	0.0160148
ACTH-Secreting Pituitary Adenoma	hsa-mir-125b	0.0159535
ACTH-Secreting Pituitary Adenoma	hsa-mir-128	0.0156975
ACTH-Secreting Pituitary Adenoma	hsa-mir-320a	0.0151009
ACTH-Secreting Pituitary Adenoma	hsa-mir-124	0.0149019
ACTH-Secreting Pituitary Adenoma	hsa-mir-708	0.014899
ACTH-Secreting Pituitary Adenoma	hsa-mir-149	0.0147737
ACTH-Secreting Pituitary Adenoma	hsa-mir-199a	0.0145355
ACTH-Secreting Pituitary Adenoma	hsa-mir-181a	0.0144763
ACTH-Secreting Pituitary Adenoma	hsa-mir-34c	0.0144746
ACTH-Secreting Pituitary Adenoma	hsa-mir-152	0.0144346
ACTH-Secreting Pituitary Adenoma	hsa-mir-18a	0.0143206
ACTH-Secreting Pituitary Adenoma	hsa-mir-106a	0.0142999
ACTH-Secreting Pituitary Adenoma	hsa-mir-181b	0.0142348
ACTH-Secreting Pituitary Adenoma	hsa-mir-7	0.0141273
ACTH-Secreting Pituitary Adenoma	hsa-mir-193a	0.0141129
ACTH-Secreting Pituitary Adenoma	hsa-mir-122	0.0141088
ACTH-Secreting Pituitary Adenoma	hsa-mir-106b	0.0139407
ACTH-Secreting Pituitary Adenoma	hsa-mir-22	0.0138092
ACTH-Secreting Pituitary Adenoma	hsa-mir-27a	0.0137331
ACTH-Secreting Pituitary Adenoma	hsa-mir-326	0.0135383
ACTH-Secreting Pituitary Adenoma	hsa-mir-144	0.0135055
ACTH-Secreting Pituitary Adenoma	hsa-mir-93	0.0134823
ACTH-Secreting Pituitary Adenoma	hsa-mir-186	0.0133739
ACTH-Secreting Pituitary Adenoma	hsa-mir-30a	0.0131978
ACTH-Secreting Pituitary Adenoma	hsa-mir-200a	0.0129755
ACTH-Secreting Pituitary Adenoma	hsa-mir-148a	0.0129524
ACTH-Secreting Pituitary Adenoma	hsa-mir-182	0.0128643
ACTH-Secreting Pituitary Adenoma	hsa-mir-199b	0.0128498
ACTH-Secreting Pituitary Adenoma	hsa-mir-218	0.0127505
ACTH-Secreting Pituitary Adenoma	hsa-mir-20b	0.012743
ACTH-Secreting Pituitary Adenoma	hsa-mir-330	0.0126048
ACTH-Secreting Pituitary Adenoma	hsa-mir-328	0.0125993
ACTH-Secreting Pituitary Adenoma	hsa-mir-92a	0.0125593
ACTH-Secreting Pituitary Adenoma	hsa-mir-421	0.0125268
ACTH-Secreting Pituitary Adenoma	hsa-mir-1	0.0124193
ACTH-Secreting Pituitary Adenoma	hsa-mir-181c	0.0123533
ACTH-Secreting Pituitary Adenoma	hsa-mir-193b	0.0120988
ACTH-Secreting Pituitary Adenoma	hsa-mir-134	0.0120781
ACTH-Secreting Pituitary Adenoma	hsa-mir-9	0.0120065
ACTH-Secreting Pituitary Adenoma	hsa-mir-335	0.0119974
ACTH-Secreting Pituitary Adenoma	hsa-mir-4306	0.011897
ACTH-Secreting Pituitary Adenoma	hsa-mir-491	0.0117406
ACTH-Secreting Pituitary Adenoma	hsa-mir-449a	0.0117016
ACTH-Secreting Pituitary Adenoma	hsa-mir-224	0.0117002
ACTH-Secreting Pituitary Adenoma	hsa-mir-30b	0.0116983
ACTH-Secreting Pituitary Adenoma	hsa-mir-28	0.0116886
ACTH-Secreting Pituitary Adenoma	hsa-mir-206	0.0115447
ACTH-Secreting Pituitary Adenoma	hsa-mir-148b	0.0112998
ACTH-Secreting Pituitary Adenoma	hsa-mir-449b	0.0112448
ACTH-Secreting Pituitary Adenoma	hsa-mir-340	0.0112418
ACTH-Secreting Pituitary Adenoma	hsa-mir-18b	0.0112257
ACTH-Secreting Pituitary Adenoma	hsa-mir-181d	0.0112069
ACTH-Secreting Pituitary Adenoma	hsa-mir-222	0.0110745
ACTH-Secreting Pituitary Adenoma	hsa-mir-30c	0.0110033
ACTH-Secreting Pituitary Adenoma	hsa-mir-129	0.010987
ACTH-Secreting Pituitary Adenoma	hsa-mir-320c	0.0107794
ACTH-Secreting Pituitary Adenoma	hsa-mir-374b	0.0107052
ACTH-Secreting Pituitary Adenoma	hsa-mir-101	0.0104666
ACTH-Secreting Pituitary Adenoma	hsa-mir-320b	0.0104512
ACTH-Secreting Pituitary Adenoma	hsa-mir-519d	0.0103708
ACTH-Secreting Pituitary Adenoma	hsa-mir-338	0.0103538
ACTH-Secreting Pituitary Adenoma	hsa-mir-221	0.0103341
ACTH-Secreting Pituitary Adenoma	hsa-mir-320d	0.0103197
ACTH-Secreting Pituitary Adenoma	hsa-mir-1297	0.0103091
ACTH-Secreting Pituitary Adenoma	hsa-mir-544a	0.0102731
ACTH-Secreting Pituitary Adenoma	hsa-mir-200b	0.010243
ACTH-Secreting Pituitary Adenoma	hsa-mir-374a	0.0102169
ACTH-Secreting Pituitary Adenoma	hsa-mir-30d	0.0101563
ACTH-Secreting Pituitary Adenoma	hsa-mir-200c	0.0101089
ACTH-Secreting Pituitary Adenoma	hsa-mir-30e	0.00997991
ACTH-Secreting Pituitary Adenoma	hsa-mir-137	0.00994814
ACTH-Secreting Pituitary Adenoma	hsa-mir-130a	0.00991797
ACTH-Secreting Pituitary Adenoma	hsa-mir-301a	0.00990919
ACTH-Secreting Pituitary Adenoma	hsa-mir-486	0.00990098
ACTH-Secreting Pituitary Adenoma	hsa-mir-499a	0.00959642
ACTH-Secreting Pituitary Adenoma	hsa-mir-96	0.00953569
ACTH-Secreting Pituitary Adenoma	hsa-mir-373	0.00943421
ACTH-Secreting Pituitary Adenoma	hsa-mir-873	0.00943289
ACTH-Secreting Pituitary Adenoma	hsa-mir-542	0.00941889
ACTH-Secreting Pituitary Adenoma	hsa-mir-365a	0.00941696
ACTH-Secreting Pituitary Adenoma	hsa-mir-25	0.0093975
ACTH-Secreting Pituitary Adenoma	hsa-mir-197	0.00937293
ACTH-Secreting Pituitary Adenoma	hsa-mir-205	0.00928825
ACTH-Secreting Pituitary Adenoma	hsa-mir-363	0.00919813
ACTH-Secreting Pituitary Adenoma	hsa-mir-302a	0.00916781
ACTH-Secreting Pituitary Adenoma	hsa-mir-183	0.00915443
ACTH-Secreting Pituitary Adenoma	hsa-mir-495	0.00908931
ACTH-Secreting Pituitary Adenoma	hsa-let-7b	0.00904743
ACTH-Secreting Pituitary Adenoma	hsa-mir-130b	0.00897599
ACTH-Secreting Pituitary Adenoma	hsa-mir-223	0.00894441
ACTH-Secreting Pituitary Adenoma	hsa-mir-382	0.00892026
ACTH-Secreting Pituitary Adenoma	hsa-mir-302b	0.00889639
ACTH-Secreting Pituitary Adenoma	hsa-let-7c	0.00884654
ACTH-Secreting Pituitary Adenoma	hsa-mir-372	0.00882997
ACTH-Secreting Pituitary Adenoma	hsa-mir-136	0.00881479
ACTH-Secreting Pituitary Adenoma	hsa-let-7g	0.00881211
ACTH-Secreting Pituitary Adenoma	hsa-mir-520d	0.00880157
ACTH-Secreting Pituitary Adenoma	hsa-let-7i	0.00878086
ACTH-Secreting Pituitary Adenoma	hsa-mir-216a	0.00859469
ACTH-Secreting Pituitary Adenoma	hsa-mir-454	0.00857803
ACTH-Secreting Pituitary Adenoma	hsa-mir-302d	0.00857218
ACTH-Secreting Pituitary Adenoma	hsa-mir-302c	0.00851702
ACTH-Secreting Pituitary Adenoma	hsa-let-7e	0.00851068
ACTH-Secreting Pituitary Adenoma	hsa-mir-378a	0.00846154
ACTH-Secreting Pituitary Adenoma	hsa-let-7d	0.00839246
ACTH-Secreting Pituitary Adenoma	hsa-mir-139	0.00839126
ACTH-Secreting Pituitary Adenoma	hsa-let-7f	0.00837834
ACTH-Secreting Pituitary Adenoma	hsa-mir-135b	0.00824977
ACTH-Secreting Pituitary Adenoma	hsa-mir-92b	0.0082372
ACTH-Secreting Pituitary Adenoma	hsa-mir-506	0.00818181
ACTH-Secreting Pituitary Adenoma	hsa-mir-32	0.00815509
ACTH-Secreting Pituitary Adenoma	hsa-mir-146a	0.00809681
ACTH-Secreting Pituitary Adenoma	hsa-mir-503	0.00808885
ACTH-Secreting Pituitary Adenoma	hsa-mir-296	0.00803493
ACTH-Secreting Pituitary Adenoma	hsa-mir-140	0.00800631
ACTH-Secreting Pituitary Adenoma	hsa-mir-135a	0.00799242
ACTH-Secreting Pituitary Adenoma	hsa-mir-301b	0.00797063
ACTH-Secreting Pituitary Adenoma	hsa-mir-520a	0.00788346
ACTH-Secreting Pituitary Adenoma	hsa-mir-494	0.00783973
ACTH-Secreting Pituitary Adenoma	hsa-mir-367	0.00781856
ACTH-Secreting Pituitary Adenoma	hsa-mir-874	0.007763
ACTH-Secreting Pituitary Adenoma	hsa-mir-362	0.00769236
ACTH-Secreting Pituitary Adenoma	hsa-mir-429	0.00768775
ACTH-Secreting Pituitary Adenoma	hsa-mir-520c	0.00758673
ACTH-Secreting Pituitary Adenoma	hsa-mir-361	0.0075144
ACTH-Secreting Pituitary Adenoma	hsa-mir-204	0.00748878
ACTH-Secreting Pituitary Adenoma	hsa-mir-455	0.0074447
ACTH-Secreting Pituitary Adenoma	hsa-mir-33a	0.00738476
ACTH-Secreting Pituitary Adenoma	hsa-mir-520e	0.00735686
ACTH-Secreting Pituitary Adenoma	hsa-mir-10b	0.00724253
ACTH-Secreting Pituitary Adenoma	hsa-mir-384	0.0072324
ACTH-Secreting Pituitary Adenoma	hsa-mir-154	0.00722296
ACTH-Secreting Pituitary Adenoma	hsa-mir-33b	0.00720484
ACTH-Secreting Pituitary Adenoma	hsa-mir-202	0.00718547
ACTH-Secreting Pituitary Adenoma	hsa-mir-299	0.00716395
ACTH-Secreting Pituitary Adenoma	hsa-mir-10a	0.0071098
ACTH-Secreting Pituitary Adenoma	hsa-mir-98	0.00704239
ACTH-Secreting Pituitary Adenoma	hsa-mir-194	0.00695042
ACTH-Secreting Pituitary Adenoma	hsa-mir-211	0.00692542
ACTH-Secreting Pituitary Adenoma	hsa-mir-302e	0.00687057
ACTH-Secreting Pituitary Adenoma	hsa-mir-133b	0.00681524
ACTH-Secreting Pituitary Adenoma	hsa-mir-520b	0.00672355
ACTH-Secreting Pituitary Adenoma	hsa-mir-377	0.00661928
ACTH-Secreting Pituitary Adenoma	hsa-mir-433	0.00643667
ACTH-Secreting Pituitary Adenoma	hsa-mir-383	0.00640658
ACTH-Secreting Pituitary Adenoma	hsa-mir-371a	0.00640546
ACTH-Secreting Pituitary Adenoma	hsa-mir-133a	0.00635362
ACTH-Secreting Pituitary Adenoma	hsa-mir-376c	0.00630283
ACTH-Secreting Pituitary Adenoma	hsa-mir-411	0.006279
ACTH-Secreting Pituitary Adenoma	hsa-mir-217	0.00619252
ACTH-Secreting Pituitary Adenoma	hsa-mir-425	0.00608872
ACTH-Secreting Pituitary Adenoma	hsa-mir-324	0.00603719
ACTH-Secreting Pituitary Adenoma	hsa-mir-196a	0.00601812
ACTH-Secreting Pituitary Adenoma	hsa-mir-153	0.00599166
ACTH-Secreting Pituitary Adenoma	hsa-mir-410	0.00596629
ACTH-Secreting Pituitary Adenoma	hsa-mir-448	0.00595081
ACTH-Secreting Pituitary Adenoma	hsa-mir-599	0.00593064
ACTH-Secreting Pituitary Adenoma	hsa-mir-190a	0.00589393
ACTH-Secreting Pituitary Adenoma	hsa-mir-146b	0.00576822
ACTH-Secreting Pituitary Adenoma	hsa-mir-216b	0.00536347
ACTH-Secreting Pituitary Adenoma	hsa-mir-210	0.00525541
ACTH-Secreting Pituitary Adenoma	hsa-mir-329	0.00517628
ACTH-Secreting Pituitary Adenoma	hsa-mir-212	0.00510044
ACTH-Secreting Pituitary Adenoma	hsa-mir-451a	0.00504839
ACTH-Secreting Pituitary Adenoma	hsa-mir-196b	0.00503914
ACTH-Secreting Pituitary Adenoma	hsa-mir-488	0.00500321
ACTH-Secreting Pituitary Adenoma	hsa-mir-190b	0.00494575
ACTH-Secreting Pituitary Adenoma	hsa-mir-342	0.00489279
ACTH-Secreting Pituitary Adenoma	hsa-mir-132	0.00479949
ACTH-Secreting Pituitary Adenoma	hsa-mir-381	0.00457505
ACTH-Secreting Pituitary Adenoma	hsa-mir-378c	0.00455798
ACTH-Secreting Pituitary Adenoma	hsa-mir-376a	0.00454832
ACTH-Secreting Pituitary Adenoma	hsa-mir-1271	0.00447794
ACTH-Secreting Pituitary Adenoma	hsa-mir-431	0.004454
ACTH-Secreting Pituitary Adenoma	hsa-mir-490	0.00445098
ACTH-Secreting Pituitary Adenoma	hsa-mir-505	0.00430504
ACTH-Secreting Pituitary Adenoma	hsa-mir-376b	0.00428669
ACTH-Secreting Pituitary Adenoma	hsa-mir-422a	0.00427062
ACTH-Secreting Pituitary Adenoma	hsa-mir-192	0.00418256
ACTH-Secreting Pituitary Adenoma	hsa-mir-615	0.00414454
ACTH-Secreting Pituitary Adenoma	hsa-mir-346	0.00411555
ACTH-Secreting Pituitary Adenoma	hsa-mir-504	0.00409855
ACTH-Secreting Pituitary Adenoma	hsa-mir-208a	0.0040423
ACTH-Secreting Pituitary Adenoma	hsa-mir-100	0.00399402
ACTH-Secreting Pituitary Adenoma	hsa-mir-99a	0.00397584
ACTH-Secreting Pituitary Adenoma	hsa-mir-378h	0.00393245
ACTH-Secreting Pituitary Adenoma	hsa-mir-378i	0.00393245
ACTH-Secreting Pituitary Adenoma	hsa-mir-339	0.00388905
ACTH-Secreting Pituitary Adenoma	hsa-mir-379	0.0038402
ACTH-Secreting Pituitary Adenoma	hsa-mir-126	0.00378695
ACTH-Secreting Pituitary Adenoma	hsa-mir-300	0.00376572
ACTH-Secreting Pituitary Adenoma	hsa-mir-375	0.00366724
ACTH-Secreting Pituitary Adenoma	hsa-mir-758	0.00363844
ACTH-Secreting Pituitary Adenoma	hsa-mir-378b	0.00358562
ACTH-Secreting Pituitary Adenoma	hsa-mir-378d	0.00358562
ACTH-Secreting Pituitary Adenoma	hsa-mir-378e	0.00358562
ACTH-Secreting Pituitary Adenoma	hsa-mir-378f	0.00358562
ACTH-Secreting Pituitary Adenoma	hsa-mir-184	0.00330097
ACTH-Secreting Pituitary Adenoma	hsa-mir-203	0.00327628
ACTH-Secreting Pituitary Adenoma	hsa-mir-208b	0.00324169
ACTH-Secreting Pituitary Adenoma	hsa-mir-191	0.00317538
ACTH-Secreting Pituitary Adenoma	hsa-mir-215	0.00285397
ACTH-Secreting Pituitary Adenoma	hsa-mir-34b	0.00265112
ACTH-Secreting Pituitary Adenoma	hsa-mir-99b	0.00259968
ACTH-Secreting Pituitary Adenoma	hsa-mir-127	0.00251894
ACTH-Secreting Pituitary Adenoma	hsa-mir-151a	0.00231031
ACTH-Secreting Pituitary Adenoma	hsa-mir-629	0.00220076
ACTH-Secreting Pituitary Adenoma	hsa-mir-483	0.00204719
ACTH-Secreting Pituitary Adenoma	hsa-mir-574	0.00190882
ACTH-Secreting Pituitary Adenoma	hsa-mir-551a	0.0017726
ACTH-Secreting Pituitary Adenoma	hsa-mir-219	0.00176166
ACTH-Secreting Pituitary Adenoma	hsa-mir-187	0.00175219
ACTH-Secreting Pituitary Adenoma	hsa-mir-663a	0.00174847
ACTH-Secreting Pituitary Adenoma	hsa-mir-450a	0.00174208
ACTH-Secreting Pituitary Adenoma	hsa-mir-487b	0.00170858
ACTH-Secreting Pituitary Adenoma	hsa-mir-625	0.00164155
ACTH-Secreting Pituitary Adenoma	hsa-mir-423	0.00142125
ACTH-Secreting Pituitary Adenoma	hsa-mir-638	0.00138508
ACTH-Secreting Pituitary Adenoma	hsa-mir-452	0.00135443
ACTH-Secreting Pituitary Adenoma	hsa-mir-95	0.00134074
ACTH-Secreting Pituitary Adenoma	hsa-mir-365b	0.00128094
ACTH-Secreting Pituitary Adenoma	hsa-mir-513a	0.00123339
ACTH-Secreting Pituitary Adenoma	hsa-mir-198	0.00122291
ACTH-Secreting Pituitary Adenoma	hsa-mir-520h	0.00120291
ACTH-Secreting Pituitary Adenoma	hsa-mir-498	0.00119331
ACTH-Secreting Pituitary Adenoma	hsa-mir-409	0.00118931
ACTH-Secreting Pituitary Adenoma	hsa-mir-151b	0.00117282
ACTH-Secreting Pituitary Adenoma	hsa-mir-1224	0.00116693
ACTH-Secreting Pituitary Adenoma	hsa-mir-345	0.00114001
ACTH-Secreting Pituitary Adenoma	hsa-mir-432	0.00113325
ACTH-Secreting Pituitary Adenoma	hsa-mir-103b	0.00113017
ACTH-Secreting Pituitary Adenoma	hsa-mir-519c	0.00111167
ACTH-Secreting Pituitary Adenoma	hsa-mir-608	0.00109144
ACTH-Secreting Pituitary Adenoma	hsa-mir-484	0.00108327
ACTH-Secreting Pituitary Adenoma	hsa-mir-1290	0.00108299
ACTH-Secreting Pituitary Adenoma	hsa-mir-550a	0.00106931
ACTH-Secreting Pituitary Adenoma	hsa-mir-584	0.00105299
ACTH-Secreting Pituitary Adenoma	hsa-mir-493	0.00103384
ACTH-Secreting Pituitary Adenoma	hsa-mir-532	0.00102447
ACTH-Secreting Pituitary Adenoma	hsa-mir-517a	0.00101868
ACTH-Secreting Pituitary Adenoma	hsa-mir-337	0.0010132
ACTH-Secreting Pituitary Adenoma	hsa-mir-302f	0.00100276
ACTH-Secreting Pituitary Adenoma	hsa-mir-650	0.000984367
ACTH-Secreting Pituitary Adenoma	hsa-mir-323a	0.000963176
ACTH-Secreting Pituitary Adenoma	hsa-mir-509	0.000962346
ACTH-Secreting Pituitary Adenoma	hsa-mir-516a	0.000951294
ACTH-Secreting Pituitary Adenoma	hsa-mir-518b	0.00094626
ACTH-Secreting Pituitary Adenoma	hsa-mir-622	0.000945839
ACTH-Secreting Pituitary Adenoma	hsa-mir-637	0.000940338
ACTH-Secreting Pituitary Adenoma	hsa-mir-492	0.00092831
ACTH-Secreting Pituitary Adenoma	hsa-mir-188	0.00090741
ACTH-Secreting Pituitary Adenoma	hsa-mir-489	0.000893277
ACTH-Secreting Pituitary Adenoma	hsa-mir-502	0.000885238
ACTH-Secreting Pituitary Adenoma	hsa-mir-519e	0.000883443
ACTH-Secreting Pituitary Adenoma	hsa-mir-652	0.000879654
ACTH-Secreting Pituitary Adenoma	hsa-mir-526a	0.000879433
ACTH-Secreting Pituitary Adenoma	hsa-mir-513b	0.000873815
ACTH-Secreting Pituitary Adenoma	hsa-mir-513c	0.000873815
ACTH-Secreting Pituitary Adenoma	hsa-mir-515	0.000866872
ACTH-Secreting Pituitary Adenoma	hsa-mir-331	0.000864164
ACTH-Secreting Pituitary Adenoma	hsa-mir-1246	0.000861748
ACTH-Secreting Pituitary Adenoma	hsa-mir-378g	0.000858106
ACTH-Secreting Pituitary Adenoma	hsa-mir-516b	0.000854671
ACTH-Secreting Pituitary Adenoma	hsa-mir-744	0.000846087
ACTH-Secreting Pituitary Adenoma	hsa-mir-596	0.000842185
ACTH-Secreting Pituitary Adenoma	hsa-mir-885	0.000841948
ACTH-Secreting Pituitary Adenoma	hsa-mir-512	0.000828372
ACTH-Secreting Pituitary Adenoma	hsa-mir-508	0.000826907
ACTH-Secreting Pituitary Adenoma	hsa-mir-510	0.000816099
ACTH-Secreting Pituitary Adenoma	hsa-mir-147a	0.000811334
ACTH-Secreting Pituitary Adenoma	hsa-mir-720	0.000800546
ACTH-Secreting Pituitary Adenoma	hsa-mir-765	0.000798848
ACTH-Secreting Pituitary Adenoma	hsa-mir-298	0.00078824
ACTH-Secreting Pituitary Adenoma	hsa-mir-630	0.000779839
ACTH-Secreting Pituitary Adenoma	hsa-mir-519a	0.000779336
ACTH-Secreting Pituitary Adenoma	hsa-mir-500a	0.000777459
ACTH-Secreting Pituitary Adenoma	hsa-mir-642a	0.000776237
ACTH-Secreting Pituitary Adenoma	hsa-mir-147b	0.000770844
ACTH-Secreting Pituitary Adenoma	hsa-mir-571	0.000759738
ACTH-Secreting Pituitary Adenoma	hsa-mir-661	0.000749992
ACTH-Secreting Pituitary Adenoma	hsa-mir-548b	0.000749564
ACTH-Secreting Pituitary Adenoma	hsa-mir-548d	0.000749507
ACTH-Secreting Pituitary Adenoma	hsa-mir-671	0.000748896
ACTH-Secreting Pituitary Adenoma	hsa-mir-323b	0.000743928
ACTH-Secreting Pituitary Adenoma	hsa-mir-602	0.000732175
ACTH-Secreting Pituitary Adenoma	hsa-mir-451b	0.000730484
ACTH-Secreting Pituitary Adenoma	hsa-mir-1280	0.000723852
ACTH-Secreting Pituitary Adenoma	hsa-mir-1286	0.000712872
ACTH-Secreting Pituitary Adenoma	hsa-mir-105	0.000712423
ACTH-Secreting Pituitary Adenoma	hsa-mir-675	0.000710963
ACTH-Secreting Pituitary Adenoma	hsa-mir-636	0.000703496
ACTH-Secreting Pituitary Adenoma	hsa-mir-628	0.000694381
ACTH-Secreting Pituitary Adenoma	hsa-mir-519b	0.000681609
ACTH-Secreting Pituitary Adenoma	hsa-mir-640	0.000679925
ACTH-Secreting Pituitary Adenoma	hsa-mir-561	0.000679235
ACTH-Secreting Pituitary Adenoma	hsa-mir-325	0.000678356
ACTH-Secreting Pituitary Adenoma	hsa-mir-297	0.000670915
ACTH-Secreting Pituitary Adenoma	hsa-mir-518c	0.000669929
ACTH-Secreting Pituitary Adenoma	hsa-mir-501	0.000664553
ACTH-Secreting Pituitary Adenoma	hsa-mir-320e	0.000655809
ACTH-Secreting Pituitary Adenoma	hsa-mir-450b	0.000655809
ACTH-Secreting Pituitary Adenoma	hsa-mir-1471	0.000651191
ACTH-Secreting Pituitary Adenoma	hsa-mir-1303	0.000645955
ACTH-Secreting Pituitary Adenoma	hsa-mir-2110	0.000645955
ACTH-Secreting Pituitary Adenoma	hsa-mir-922	0.000639313
ACTH-Secreting Pituitary Adenoma	hsa-mir-612	0.00063406
ACTH-Secreting Pituitary Adenoma	hsa-mir-657	0.00063406
ACTH-Secreting Pituitary Adenoma	hsa-mir-1249	0.000631144
ACTH-Secreting Pituitary Adenoma	hsa-mir-664	0.000628596
ACTH-Secreting Pituitary Adenoma	hsa-mir-499b	0.000627724
ACTH-Secreting Pituitary Adenoma	hsa-mir-1915	0.000626091
ACTH-Secreting Pituitary Adenoma	hsa-mir-598	0.000623623
ACTH-Secreting Pituitary Adenoma	hsa-mir-760	0.000619969
ACTH-Secreting Pituitary Adenoma	hsa-mir-544b	0.000614538
ACTH-Secreting Pituitary Adenoma	hsa-mir-557	0.000614121
ACTH-Secreting Pituitary Adenoma	hsa-mir-593	0.000607609
ACTH-Secreting Pituitary Adenoma	hsa-mir-601	0.000604193
ACTH-Secreting Pituitary Adenoma	hsa-mir-514a	0.000602997
ACTH-Secreting Pituitary Adenoma	hsa-mir-200	0.000600348
ACTH-Secreting Pituitary Adenoma	hsa-mir-526b	0.0005989
ACTH-Secreting Pituitary Adenoma	hsa-mir-767	0.00059723
ACTH-Secreting Pituitary Adenoma	hsa-mir-646	0.000596949
ACTH-Secreting Pituitary Adenoma	hsa-mir-942	0.000591722
ACTH-Secreting Pituitary Adenoma	hsa-mir-371	0.000583739
ACTH-Secreting Pituitary Adenoma	hsa-mir-1258	0.000583187
ACTH-Secreting Pituitary Adenoma	hsa-mir-520f	0.00058147
ACTH-Secreting Pituitary Adenoma	hsa-mir-520g	0.00058147
ACTH-Secreting Pituitary Adenoma	hsa-mir-642b	0.000573905
ACTH-Secreting Pituitary Adenoma	hsa-mir-525	0.000571522
ACTH-Secreting Pituitary Adenoma	hsa-mir-659	0.000569297
ACTH-Secreting Pituitary Adenoma	hsa-mir-451	0.000564761
ACTH-Secreting Pituitary Adenoma	hsa-mir-658	0.000553563
ACTH-Secreting Pituitary Adenoma	hsa-mir-1287	0.00055303
ACTH-Secreting Pituitary Adenoma	hsa-mir-641	0.00055303
ACTH-Secreting Pituitary Adenoma	hsa-mir-632	0.000549994
ACTH-Secreting Pituitary Adenoma	hsa-mir-572	0.000535376
ACTH-Secreting Pituitary Adenoma	hsa-mir-575	0.000534286
ACTH-Secreting Pituitary Adenoma	hsa-mir-1827	0.000533745
ACTH-Secreting Pituitary Adenoma	hsa-mir-507	0.000532337
ACTH-Secreting Pituitary Adenoma	hsa-mir-1207	0.000524147
ACTH-Secreting Pituitary Adenoma	hsa-mir-1302	0.000519913
ACTH-Secreting Pituitary Adenoma	hsa-mir-655	0.000515575
ACTH-Secreting Pituitary Adenoma	hsa-mir-1202	0.000498386
ACTH-Secreting Pituitary Adenoma	hsa-mir-1231	0.000498386
ACTH-Secreting Pituitary Adenoma	hsa-mir-1234	0.000498386
ACTH-Secreting Pituitary Adenoma	hsa-mir-1301	0.000498386
ACTH-Secreting Pituitary Adenoma	hsa-mir-26	0.000498386
ACTH-Secreting Pituitary Adenoma	hsa-mir-500b	0.000498386
ACTH-Secreting Pituitary Adenoma	hsa-mir-517c	0.000498386
ACTH-Secreting Pituitary Adenoma	hsa-mir-522	0.000498386
ACTH-Secreting Pituitary Adenoma	hsa-mir-527	0.000498386
ACTH-Secreting Pituitary Adenoma	hsa-mir-92	0.000498386
ACTH-Secreting Pituitary Adenoma	hsa-mir-189	0.000493673
ACTH-Secreting Pituitary Adenoma	hsa-mir-941	0.000490329
ACTH-Secreting Pituitary Adenoma	hsa-mir-4792	0.000485547
ACTH-Secreting Pituitary Adenoma	hsa-mir-660	0.000481301
ACTH-Secreting Pituitary Adenoma	hsa-mir-151	0.000474956
ACTH-Secreting Pituitary Adenoma	hsa-mir-583	0.000474858
ACTH-Secreting Pituitary Adenoma	hsa-mir-1183	0.000474294
ACTH-Secreting Pituitary Adenoma	hsa-mir-1909	0.000474294
ACTH-Secreting Pituitary Adenoma	hsa-mir-1245a	0.000471506
ACTH-Secreting Pituitary Adenoma	hsa-mir-1245b	0.000471506
ACTH-Secreting Pituitary Adenoma	hsa-mir-1323	0.000471506
ACTH-Secreting Pituitary Adenoma	hsa-mir-1469	0.000471506
ACTH-Secreting Pituitary Adenoma	hsa-mir-181	0.000471506
ACTH-Secreting Pituitary Adenoma	hsa-mir-2355	0.000471506
ACTH-Secreting Pituitary Adenoma	hsa-mir-3130	0.000471506
ACTH-Secreting Pituitary Adenoma	hsa-mir-3186	0.000471506
ACTH-Secreting Pituitary Adenoma	hsa-mir-4257	0.000471506
ACTH-Secreting Pituitary Adenoma	hsa-mir-718	0.000471506
ACTH-Secreting Pituitary Adenoma	hsa-mir-1228	0.000467648
ACTH-Secreting Pituitary Adenoma	hsa-mir-449c	0.000467648
ACTH-Secreting Pituitary Adenoma	hsa-mir-518f	0.000467648
ACTH-Secreting Pituitary Adenoma	hsa-mir-524	0.000467648
ACTH-Secreting Pituitary Adenoma	hsa-mir-570	0.000467648
ACTH-Secreting Pituitary Adenoma	hsa-mir-577	0.000467648
ACTH-Secreting Pituitary Adenoma	hsa-mir-591	0.000467648
ACTH-Secreting Pituitary Adenoma	hsa-mir-595	0.000467648
ACTH-Secreting Pituitary Adenoma	hsa-mir-605	0.000467648
ACTH-Secreting Pituitary Adenoma	hsa-mir-610	0.000467648
ACTH-Secreting Pituitary Adenoma	hsa-mir-938	0.000467648
ACTH-Secreting Pituitary Adenoma	hsa-mir-711	0.000463319
ACTH-Secreting Pituitary Adenoma	hsa-mir-521	0.000462591
ACTH-Secreting Pituitary Adenoma	hsa-mir-1293	0.000459463
ACTH-Secreting Pituitary Adenoma	hsa-mir-1322	0.000456972
ACTH-Secreting Pituitary Adenoma	hsa-mir-617	0.000456972
ACTH-Secreting Pituitary Adenoma	hsa-mir-766	0.000456972
ACTH-Secreting Pituitary Adenoma	hsa-mir-548c	0.000455776
ACTH-Secreting Pituitary Adenoma	hsa-mir-1233	0.000454001
ACTH-Secreting Pituitary Adenoma	hsa-mir-124a	0.000454001
ACTH-Secreting Pituitary Adenoma	hsa-mir-1285	0.000454001
ACTH-Secreting Pituitary Adenoma	hsa-mir-369	0.000451326
ACTH-Secreting Pituitary Adenoma	hsa-mir-564	0.000451326
ACTH-Secreting Pituitary Adenoma	hsa-mir-1179	0.000449499
ACTH-Secreting Pituitary Adenoma	hsa-mir-1273c	0.000449499
ACTH-Secreting Pituitary Adenoma	hsa-mir-1275	0.000449499
ACTH-Secreting Pituitary Adenoma	hsa-mir-567	0.000449499
ACTH-Secreting Pituitary Adenoma	hsa-mir-603	0.000448799
ACTH-Secreting Pituitary Adenoma	hsa-mir-1299	0.000432843
ACTH-Secreting Pituitary Adenoma	hsa-mir-552	0.000432485
ACTH-Secreting Pituitary Adenoma	hsa-mir-668	0.000431395
ACTH-Secreting Pituitary Adenoma	hsa-mir-2861	0.000430797
ACTH-Secreting Pituitary Adenoma	hsa-mir-3196	0.000430797
ACTH-Secreting Pituitary Adenoma	hsa-mir-487a	0.000430129
ACTH-Secreting Pituitary Adenoma	hsa-mir-545	0.00042749
ACTH-Secreting Pituitary Adenoma	hsa-mir-518e	0.000423979
ACTH-Secreting Pituitary Adenoma	hsa-mir-621	0.000423979
ACTH-Secreting Pituitary Adenoma	hsa-mir-933	0.000423979
ACTH-Secreting Pituitary Adenoma	hsa-mir-1256	0.000418488
ACTH-Secreting Pituitary Adenoma	hsa-mir-1296	0.000418488
ACTH-Secreting Pituitary Adenoma	hsa-mir-616	0.000418488
ACTH-Secreting Pituitary Adenoma	hsa-mir-647	0.000418488
ACTH-Secreting Pituitary Adenoma	hsa-mir-1227	0.000418339
ACTH-Secreting Pituitary Adenoma	hsa-mir-1229	0.000418339
ACTH-Secreting Pituitary Adenoma	hsa-mir-944	0.000418339
ACTH-Secreting Pituitary Adenoma	hsa-mir-511	0.000416885
ACTH-Secreting Pituitary Adenoma	hsa-mir-633	0.000409664
ACTH-Secreting Pituitary Adenoma	hsa-mir-1260a	0.000406276
ACTH-Secreting Pituitary Adenoma	hsa-mir-1305	0.000406276
ACTH-Secreting Pituitary Adenoma	hsa-mir-3163	0.000406276
ACTH-Secreting Pituitary Adenoma	hsa-mir-935	0.000405442
ACTH-Secreting Pituitary Adenoma	hsa-mir-518a	0.000401921
ACTH-Secreting Pituitary Adenoma	hsa-mir-548a	0.000400072
ACTH-Secreting Pituitary Adenoma	hsa-mir-1266	0.000383543
ACTH-Secreting Pituitary Adenoma	hsa-mir-624	0.000380214
ACTH-Secreting Pituitary Adenoma	hsa-mir-1254	0.000380051
ACTH-Secreting Pituitary Adenoma	hsa-mir-3940	0.000380051
ACTH-Secreting Pituitary Adenoma	hsa-mir-3151	0.000379646
ACTH-Secreting Pituitary Adenoma	hsa-mir-663b	0.000356245
ACTH-Secreting Pituitary Adenoma	hsa-mir-3148	0.000354212
ACTH-Secreting Pituitary Adenoma	hsa-mir-569	0.000354212
ACTH-Secreting Pituitary Adenoma	hsa-mir-592	0.000353834
ACTH-Secreting Pituitary Adenoma	hsa-mir-663	0.000342142
ACTH-Secreting Pituitary Adenoma	hsa-mir-523	0.000339598
ACTH-Secreting Pituitary Adenoma	hsa-mir-3179	0.000338792
ACTH-Secreting Pituitary Adenoma	hsa-mir-550b	0.000338792
ACTH-Secreting Pituitary Adenoma	hsa-mir-614	0.000338494
ACTH-Secreting Pituitary Adenoma	hsa-mir-648	0.000338494
ACTH-Secreting Pituitary Adenoma	hsa-mir-1181	0.000335373
ACTH-Secreting Pituitary Adenoma	hsa-mir-1236	0.000326398
ACTH-Secreting Pituitary Adenoma	hsa-mir-600	0.000324893
ACTH-Secreting Pituitary Adenoma	hsa-mir-611	0.000324893
ACTH-Secreting Pituitary Adenoma	hsa-mir-654	0.000324893
ACTH-Secreting Pituitary Adenoma	hsa-mir-662	0.000324893
ACTH-Secreting Pituitary Adenoma	hsa-mir-769	0.000324893
ACTH-Secreting Pituitary Adenoma	hsa-mir-1180	0.00027203
ACTH-Secreting Pituitary Adenoma	hsa-mir-1184	0.00027203
ACTH-Secreting Pituitary Adenoma	hsa-mir-1247	0.00027203
ACTH-Secreting Pituitary Adenoma	hsa-mir-1273a	0.00027203
ACTH-Secreting Pituitary Adenoma	hsa-mir-1972	0.00027203
ACTH-Secreting Pituitary Adenoma	hsa-mir-566	0.00027203
ACTH-Secreting Pituitary Adenoma	hsa-mir-582	0.00027203
ACTH-Secreting Pituitary Adenoma	hsa-mir-589	0.00027203
ACTH-Secreting Pituitary Adenoma	hsa-mir-619	0.00027203
ACTH-Secreting Pituitary Adenoma	hsa-mir-627	0.00027203
ACTH-Secreting Pituitary Adenoma	hsa-mir-635	0.00027203
Acute Coronary Syndrome	hsa-mir-15a	0.0390436
Acute Coronary Syndrome	hsa-mir-16	0.0378005
Acute Coronary Syndrome	hsa-mir-15b	0.0367883
Acute Coronary Syndrome	hsa-mir-195	0.0342001
Acute Coronary Syndrome	hsa-mir-424	0.0307644
Acute Coronary Syndrome	hsa-mir-497	0.0304963
Acute Coronary Syndrome	hsa-mir-103a	0.0206031
Acute Coronary Syndrome	hsa-mir-485	0.0181756
Acute Coronary Syndrome	hsa-mir-23a	0.0177118
Acute Coronary Syndrome	hsa-mir-214	0.0176128
Acute Coronary Syndrome	hsa-mir-107	0.0160825
Acute Coronary Syndrome	hsa-mir-590	0.0145451
Acute Coronary Syndrome	hsa-mir-19a	0.0140105
Acute Coronary Syndrome	hsa-mir-125a	0.0138747
Acute Coronary Syndrome	hsa-mir-142	0.0138107
Acute Coronary Syndrome	hsa-mir-19b	0.0136231
Acute Coronary Syndrome	hsa-mir-138	0.0135608
Acute Coronary Syndrome	hsa-mir-26b	0.0134718
Acute Coronary Syndrome	hsa-mir-150	0.0133634
Acute Coronary Syndrome	hsa-mir-29c	0.0129902
Acute Coronary Syndrome	hsa-mir-370	0.0129845
Acute Coronary Syndrome	hsa-mir-31	0.012933
Acute Coronary Syndrome	hsa-mir-185	0.0128833
Acute Coronary Syndrome	hsa-mir-23b	0.0125807
Acute Coronary Syndrome	hsa-mir-24	0.012492
Acute Coronary Syndrome	hsa-mir-29a	0.0124866
Acute Coronary Syndrome	hsa-mir-20a	0.0120499
Acute Coronary Syndrome	hsa-mir-539	0.0120453
Acute Coronary Syndrome	hsa-mir-26a	0.0118761
Acute Coronary Syndrome	hsa-mir-27b	0.01172
Acute Coronary Syndrome	hsa-mir-34a	0.0116974
Acute Coronary Syndrome	hsa-mir-29b	0.0116427
Acute Coronary Syndrome	hsa-mir-17	0.0116261
Acute Coronary Syndrome	hsa-mir-125b	0.0115858
Acute Coronary Syndrome	hsa-mir-143	0.0114654
Acute Coronary Syndrome	hsa-mir-128	0.0113807
Acute Coronary Syndrome	hsa-mir-320a	0.0110298
Acute Coronary Syndrome	hsa-mir-708	0.010803
Acute Coronary Syndrome	hsa-mir-124	0.0107739
Acute Coronary Syndrome	hsa-mir-149	0.0107147
Acute Coronary Syndrome	hsa-mir-199a	0.0105495
Acute Coronary Syndrome	hsa-mir-181a	0.0104974
Acute Coronary Syndrome	hsa-mir-34c	0.0104973
Acute Coronary Syndrome	hsa-mir-152	0.010454
Acute Coronary Syndrome	hsa-mir-18a	0.010402
Acute Coronary Syndrome	hsa-mir-106a	0.0103827
Acute Coronary Syndrome	hsa-mir-21	0.0103758
Acute Coronary Syndrome	hsa-mir-181b	0.0103224
Acute Coronary Syndrome	hsa-mir-193a	0.0102503
Acute Coronary Syndrome	hsa-mir-7	0.0102419
Acute Coronary Syndrome	hsa-mir-122	0.010232
Acute Coronary Syndrome	hsa-mir-106b	0.0101216
Acute Coronary Syndrome	hsa-mir-22	0.0100237
Acute Coronary Syndrome	hsa-mir-27a	0.00996696
Acute Coronary Syndrome	hsa-mir-326	0.00982375
Acute Coronary Syndrome	hsa-mir-144	0.00982243
Acute Coronary Syndrome	hsa-mir-93	0.00978608
Acute Coronary Syndrome	hsa-mir-186	0.00970266
Acute Coronary Syndrome	hsa-mir-30a	0.00956559
Acute Coronary Syndrome	hsa-mir-200a	0.00939515
Acute Coronary Syndrome	hsa-mir-148a	0.00938086
Acute Coronary Syndrome	hsa-mir-182	0.00933862
Acute Coronary Syndrome	hsa-mir-199b	0.00932568
Acute Coronary Syndrome	hsa-mir-145	0.00930247
Acute Coronary Syndrome	hsa-mir-218	0.00926181
Acute Coronary Syndrome	hsa-mir-20b	0.00924976
Acute Coronary Syndrome	hsa-mir-330	0.00914911
Acute Coronary Syndrome	hsa-mir-328	0.00914406
Acute Coronary Syndrome	hsa-mir-92a	0.00908555
Acute Coronary Syndrome	hsa-mir-421	0.00907551
Acute Coronary Syndrome	hsa-mir-181c	0.00895827
Acute Coronary Syndrome	hsa-mir-141	0.00895189
Acute Coronary Syndrome	hsa-mir-193b	0.00878741
Acute Coronary Syndrome	hsa-mir-134	0.00875418
Acute Coronary Syndrome	hsa-mir-9	0.00871984
Acute Coronary Syndrome	hsa-mir-335	0.00871707
Acute Coronary Syndrome	hsa-mir-4306	0.00866442
Acute Coronary Syndrome	hsa-mir-491	0.00853709
Acute Coronary Syndrome	hsa-mir-224	0.00849527
Acute Coronary Syndrome	hsa-mir-449a	0.00848629
Acute Coronary Syndrome	hsa-mir-30b	0.00847868
Acute Coronary Syndrome	hsa-mir-28	0.00847526
Acute Coronary Syndrome	hsa-mir-206	0.00836918
Acute Coronary Syndrome	hsa-mir-148b	0.00818358
Acute Coronary Syndrome	hsa-mir-340	0.00816457
Acute Coronary Syndrome	hsa-mir-18b	0.00815584
Acute Coronary Syndrome	hsa-mir-449b	0.00815502
Acute Coronary Syndrome	hsa-mir-181d	0.00812699
Acute Coronary Syndrome	hsa-mir-222	0.0080318
Acute Coronary Syndrome	hsa-mir-30c	0.00797507
Acute Coronary Syndrome	hsa-mir-129	0.00796726
Acute Coronary Syndrome	hsa-mir-320c	0.00787652
Acute Coronary Syndrome	hsa-mir-374b	0.00779217
Acute Coronary Syndrome	hsa-mir-320b	0.0076368
Acute Coronary Syndrome	hsa-mir-101	0.00759309
Acute Coronary Syndrome	hsa-mir-320d	0.0075411
Acute Coronary Syndrome	hsa-mir-519d	0.00753094
Acute Coronary Syndrome	hsa-mir-1297	0.00749743
Acute Coronary Syndrome	hsa-mir-338	0.00749649
Acute Coronary Syndrome	hsa-mir-221	0.00749219
Acute Coronary Syndrome	hsa-mir-544a	0.0074607
Acute Coronary Syndrome	hsa-mir-374a	0.00743678
Acute Coronary Syndrome	hsa-mir-200b	0.00741267
Acute Coronary Syndrome	hsa-mir-30d	0.00736115
Acute Coronary Syndrome	hsa-mir-200c	0.00731701
Acute Coronary Syndrome	hsa-mir-30e	0.00723318
Acute Coronary Syndrome	hsa-mir-137	0.00722826
Acute Coronary Syndrome	hsa-mir-130a	0.00720106
Acute Coronary Syndrome	hsa-mir-301a	0.0071956
Acute Coronary Syndrome	hsa-mir-486	0.00716217
Acute Coronary Syndrome	hsa-mir-499a	0.00696866
Acute Coronary Syndrome	hsa-mir-373	0.00692156
Acute Coronary Syndrome	hsa-mir-96	0.00690667
Acute Coronary Syndrome	hsa-mir-873	0.00684634
Acute Coronary Syndrome	hsa-mir-365a	0.00684178
Acute Coronary Syndrome	hsa-mir-542	0.00683398
Acute Coronary Syndrome	hsa-mir-25	0.00679699
Acute Coronary Syndrome	hsa-mir-197	0.00678503
Acute Coronary Syndrome	hsa-mir-205	0.00674023
Acute Coronary Syndrome	hsa-mir-302a	0.00673058
Acute Coronary Syndrome	hsa-let-7a	0.00672138
Acute Coronary Syndrome	hsa-mir-363	0.00665175
Acute Coronary Syndrome	hsa-mir-183	0.00661323
Acute Coronary Syndrome	hsa-mir-495	0.00658786
Acute Coronary Syndrome	hsa-mir-302b	0.00653158
Acute Coronary Syndrome	hsa-mir-130b	0.00651757
Acute Coronary Syndrome	hsa-mir-223	0.00649901
Acute Coronary Syndrome	hsa-mir-382	0.0064888
Acute Coronary Syndrome	hsa-mir-372	0.00648404
Acute Coronary Syndrome	hsa-mir-520d	0.00646231
Acute Coronary Syndrome	hsa-let-7b	0.00645647
Acute Coronary Syndrome	hsa-mir-136	0.00640665
Acute Coronary Syndrome	hsa-let-7c	0.00631208
Acute Coronary Syndrome	hsa-mir-302d	0.00629237
Acute Coronary Syndrome	hsa-let-7g	0.00628468
Acute Coronary Syndrome	hsa-let-7i	0.00626328
Acute Coronary Syndrome	hsa-mir-302c	0.00625397
Acute Coronary Syndrome	hsa-mir-216a	0.00624704
Acute Coronary Syndrome	hsa-mir-454	0.00622952
Acute Coronary Syndrome	hsa-mir-378a	0.00619315
Acute Coronary Syndrome	hsa-mir-139	0.00609289
Acute Coronary Syndrome	hsa-let-7e	0.0060702
Acute Coronary Syndrome	hsa-mir-135b	0.00599624
Acute Coronary Syndrome	hsa-let-7d	0.00598648
Acute Coronary Syndrome	hsa-let-7f	0.00597576
Acute Coronary Syndrome	hsa-mir-92b	0.00595694
Acute Coronary Syndrome	hsa-mir-506	0.00591317
Acute Coronary Syndrome	hsa-mir-32	0.00589749
Acute Coronary Syndrome	hsa-mir-296	0.00583605
Acute Coronary Syndrome	hsa-mir-503	0.00582813
Acute Coronary Syndrome	hsa-mir-135a	0.00580927
Acute Coronary Syndrome	hsa-mir-140	0.00580904
Acute Coronary Syndrome	hsa-mir-520a	0.00579016
Acute Coronary Syndrome	hsa-mir-301b	0.00578851
Acute Coronary Syndrome	hsa-mir-494	0.0056884
Acute Coronary Syndrome	hsa-mir-367	0.00565416
Acute Coronary Syndrome	hsa-mir-874	0.00562591
Acute Coronary Syndrome	hsa-mir-362	0.00558651
Acute Coronary Syndrome	hsa-mir-520c	0.00557202
Acute Coronary Syndrome	hsa-mir-429	0.00556125
Acute Coronary Syndrome	hsa-mir-361	0.0054619
Acute Coronary Syndrome	hsa-mir-204	0.00545523
Acute Coronary Syndrome	hsa-mir-455	0.00541266
Acute Coronary Syndrome	hsa-mir-520e	0.00540849
Acute Coronary Syndrome	hsa-mir-33a	0.00537146
Acute Coronary Syndrome	hsa-mir-10b	0.00525843
Acute Coronary Syndrome	hsa-mir-384	0.00525674
Acute Coronary Syndrome	hsa-mir-33b	0.00524068
Acute Coronary Syndrome	hsa-mir-154	0.00523774
Acute Coronary Syndrome	hsa-mir-202	0.00521956
Acute Coronary Syndrome	hsa-mir-299	0.00521642
Acute Coronary Syndrome	hsa-mir-10a	0.00516262
Acute Coronary Syndrome	hsa-mir-302e	0.0050502
Acute Coronary Syndrome	hsa-mir-211	0.00504643
Acute Coronary Syndrome	hsa-mir-194	0.00502355
Acute Coronary Syndrome	hsa-mir-98	0.00501457
Acute Coronary Syndrome	hsa-mir-520b	0.00494236
Acute Coronary Syndrome	hsa-mir-377	0.00479984
Acute Coronary Syndrome	hsa-mir-433	0.00467729
Acute Coronary Syndrome	hsa-mir-371a	0.00464305
Acute Coronary Syndrome	hsa-mir-383	0.00462278
Acute Coronary Syndrome	hsa-mir-376c	0.00457897
Acute Coronary Syndrome	hsa-mir-411	0.00455996
Acute Coronary Syndrome	hsa-mir-217	0.0044968
Acute Coronary Syndrome	hsa-mir-425	0.0044171
Acute Coronary Syndrome	hsa-mir-324	0.00439346
Acute Coronary Syndrome	hsa-mir-196a	0.00437422
Acute Coronary Syndrome	hsa-mir-153	0.00434153
Acute Coronary Syndrome	hsa-mir-448	0.00432596
Acute Coronary Syndrome	hsa-mir-410	0.00432472
Acute Coronary Syndrome	hsa-mir-599	0.00431911
Acute Coronary Syndrome	hsa-mir-190a	0.00428169
Acute Coronary Syndrome	hsa-mir-146b	0.00418459
Acute Coronary Syndrome	hsa-mir-216b	0.00388968
Acute Coronary Syndrome	hsa-mir-210	0.00380575
Acute Coronary Syndrome	hsa-mir-329	0.00375993
Acute Coronary Syndrome	hsa-mir-212	0.0036881
Acute Coronary Syndrome	hsa-mir-196b	0.00366436
Acute Coronary Syndrome	hsa-mir-451a	0.00366171
Acute Coronary Syndrome	hsa-mir-488	0.00362188
Acute Coronary Syndrome	hsa-mir-190b	0.00359306
Acute Coronary Syndrome	hsa-mir-342	0.00353538
Acute Coronary Syndrome	hsa-mir-132	0.00347063
Acute Coronary Syndrome	hsa-mir-378c	0.0033403
Acute Coronary Syndrome	hsa-mir-381	0.00332245
Acute Coronary Syndrome	hsa-mir-376a	0.00328487
Acute Coronary Syndrome	hsa-mir-1271	0.00324277
Acute Coronary Syndrome	hsa-mir-431	0.00323571
Acute Coronary Syndrome	hsa-mir-490	0.00323461
Acute Coronary Syndrome	hsa-mir-422a	0.00313217
Acute Coronary Syndrome	hsa-mir-505	0.00312331
Acute Coronary Syndrome	hsa-mir-376b	0.00309598
Acute Coronary Syndrome	hsa-mir-192	0.0030248
Acute Coronary Syndrome	hsa-mir-615	0.0030007
Acute Coronary Syndrome	hsa-mir-504	0.00298062
Acute Coronary Syndrome	hsa-mir-346	0.00297806
Acute Coronary Syndrome	hsa-mir-208a	0.00292537
Acute Coronary Syndrome	hsa-mir-100	0.00289022
Acute Coronary Syndrome	hsa-mir-378h	0.0028851
Acute Coronary Syndrome	hsa-mir-378i	0.0028851
Acute Coronary Syndrome	hsa-mir-99a	0.00287676
Acute Coronary Syndrome	hsa-mir-339	0.00282668
Acute Coronary Syndrome	hsa-mir-379	0.00278942
Acute Coronary Syndrome	hsa-mir-126	0.00274552
Acute Coronary Syndrome	hsa-mir-300	0.00273521
Acute Coronary Syndrome	hsa-mir-375	0.00265861
Acute Coronary Syndrome	hsa-mir-758	0.00263531
Acute Coronary Syndrome	hsa-mir-378b	0.0026314
Acute Coronary Syndrome	hsa-mir-378d	0.0026314
Acute Coronary Syndrome	hsa-mir-378e	0.0026314
Acute Coronary Syndrome	hsa-mir-378f	0.0026314
Acute Coronary Syndrome	hsa-mir-184	0.00238518
Acute Coronary Syndrome	hsa-mir-203	0.00237489
Acute Coronary Syndrome	hsa-mir-191	0.00229576
Acute Coronary Syndrome	hsa-mir-215	0.00206303
Acute Coronary Syndrome	hsa-mir-34b	0.00192171
Acute Coronary Syndrome	hsa-mir-99b	0.00188032
Acute Coronary Syndrome	hsa-mir-127	0.00182644
Acute Coronary Syndrome	hsa-mir-151a	0.00167477
Acute Coronary Syndrome	hsa-mir-629	0.00159537
Acute Coronary Syndrome	hsa-mir-483	0.00148393
Acute Coronary Syndrome	hsa-mir-574	0.00138367
Acute Coronary Syndrome	hsa-mir-551a	0.00128657
Acute Coronary Syndrome	hsa-mir-219	0.00127702
Acute Coronary Syndrome	hsa-mir-187	0.00127278
Acute Coronary Syndrome	hsa-mir-663a	0.00126737
Acute Coronary Syndrome	hsa-mir-450a	0.00126318
Acute Coronary Syndrome	hsa-mir-487b	0.00124035
Acute Coronary Syndrome	hsa-mir-625	0.00119
Acute Coronary Syndrome	hsa-mir-423	0.0010303
Acute Coronary Syndrome	hsa-mir-638	0.00100406
Acute Coronary Syndrome	hsa-mir-452	0.000981895
Acute Coronary Syndrome	hsa-mir-95	0.000971899
Acute Coronary Syndrome	hsa-mir-365b	0.000928638
Acute Coronary Syndrome	hsa-mir-513a	0.000894097
Acute Coronary Syndrome	hsa-mir-198	0.000886463
Acute Coronary Syndrome	hsa-mir-520h	0.000871998
Acute Coronary Syndrome	hsa-mir-498	0.000864997
Acute Coronary Syndrome	hsa-mir-409	0.000862209
Acute Coronary Syndrome	hsa-mir-151b	0.000850229
Acute Coronary Syndrome	hsa-mir-1224	0.000845898
Acute Coronary Syndrome	hsa-mir-345	0.000826447
Acute Coronary Syndrome	hsa-mir-432	0.000821451
Acute Coronary Syndrome	hsa-mir-103b	0.000819281
Acute Coronary Syndrome	hsa-mir-519c	0.000805893
Acute Coronary Syndrome	hsa-mir-608	0.000791254
Acute Coronary Syndrome	hsa-mir-484	0.00078526
Acute Coronary Syndrome	hsa-mir-1290	0.00078509
Acute Coronary Syndrome	hsa-mir-550a	0.00077514
Acute Coronary Syndrome	hsa-mir-584	0.00076332
Acute Coronary Syndrome	hsa-mir-493	0.000749484
Acute Coronary Syndrome	hsa-mir-532	0.000742656
Acute Coronary Syndrome	hsa-mir-517a	0.000738477
Acute Coronary Syndrome	hsa-mir-337	0.000734443
Acute Coronary Syndrome	hsa-mir-302f	0.000726924
Acute Coronary Syndrome	hsa-mir-650	0.000713624
Acute Coronary Syndrome	hsa-mir-323a	0.000698171
Acute Coronary Syndrome	hsa-mir-509	0.000697578
Acute Coronary Syndrome	hsa-mir-516a	0.000689631
Acute Coronary Syndrome	hsa-mir-518b	0.00068599
Acute Coronary Syndrome	hsa-mir-622	0.000685695
Acute Coronary Syndrome	hsa-mir-637	0.000681646
Acute Coronary Syndrome	hsa-mir-492	0.000672939
Acute Coronary Syndrome	hsa-mir-188	0.000657723
Acute Coronary Syndrome	hsa-mir-489	0.00064754
Acute Coronary Syndrome	hsa-mir-502	0.000641726
Acute Coronary Syndrome	hsa-mir-519e	0.000640473
Acute Coronary Syndrome	hsa-mir-652	0.000637643
Acute Coronary Syndrome	hsa-mir-526a	0.000637584
Acute Coronary Syndrome	hsa-mir-513b	0.000633439
Acute Coronary Syndrome	hsa-mir-513c	0.000633439
Acute Coronary Syndrome	hsa-mir-515	0.000628445
Acute Coronary Syndrome	hsa-mir-331	0.000626446
Acute Coronary Syndrome	hsa-mir-1246	0.000624679
Acute Coronary Syndrome	hsa-mir-378g	0.000622071
Acute Coronary Syndrome	hsa-mir-516b	0.000619602
Acute Coronary Syndrome	hsa-mir-744	0.000613396
Acute Coronary Syndrome	hsa-mir-596	0.000610479
Acute Coronary Syndrome	hsa-mir-885	0.000610328
Acute Coronary Syndrome	hsa-mir-512	0.000600524
Acute Coronary Syndrome	hsa-mir-508	0.000599479
Acute Coronary Syndrome	hsa-mir-510	0.000591591
Acute Coronary Syndrome	hsa-mir-147a	0.000588186
Acute Coronary Syndrome	hsa-mir-720	0.000580314
Acute Coronary Syndrome	hsa-mir-765	0.000579097
Acute Coronary Syndrome	hsa-mir-298	0.00057136
Acute Coronary Syndrome	hsa-mir-630	0.000565316
Acute Coronary Syndrome	hsa-mir-519a	0.000564965
Acute Coronary Syndrome	hsa-mir-500a	0.000563616
Acute Coronary Syndrome	hsa-mir-642a	0.00056273
Acute Coronary Syndrome	hsa-mir-147b	0.000558785
Acute Coronary Syndrome	hsa-mir-571	0.000550701
Acute Coronary Syndrome	hsa-mir-661	0.000543721
Acute Coronary Syndrome	hsa-mir-548d	0.000543332
Acute Coronary Syndrome	hsa-mir-548b	0.000543305
Acute Coronary Syndrome	hsa-mir-671	0.00054284
Acute Coronary Syndrome	hsa-mir-323b	0.000539309
Acute Coronary Syndrome	hsa-mir-602	0.000530812
Acute Coronary Syndrome	hsa-mir-451b	0.000529507
Acute Coronary Syndrome	hsa-mir-1280	0.000524753
Acute Coronary Syndrome	hsa-mir-1286	0.000516717
Acute Coronary Syndrome	hsa-mir-105	0.000516457
Acute Coronary Syndrome	hsa-mir-675	0.000515324
Acute Coronary Syndrome	hsa-mir-636	0.000509963
Acute Coronary Syndrome	hsa-mir-628	0.000503311
Acute Coronary Syndrome	hsa-mir-519b	0.000494065
Acute Coronary Syndrome	hsa-mir-640	0.00049288
Acute Coronary Syndrome	hsa-mir-561	0.00049235
Acute Coronary Syndrome	hsa-mir-325	0.000491684
Acute Coronary Syndrome	hsa-mir-297	0.000486347
Acute Coronary Syndrome	hsa-mir-518c	0.000485655
Acute Coronary Syndrome	hsa-mir-501	0.000481723
Acute Coronary Syndrome	hsa-mir-320e	0.000475461
Acute Coronary Syndrome	hsa-mir-450b	0.000475461
Acute Coronary Syndrome	hsa-mir-1471	0.000472083
Acute Coronary Syndrome	hsa-mir-1303	0.000468307
Acute Coronary Syndrome	hsa-mir-2110	0.000468307
Acute Coronary Syndrome	hsa-mir-922	0.000463438
Acute Coronary Syndrome	hsa-mir-612	0.000459701
Acute Coronary Syndrome	hsa-mir-657	0.000459701
Acute Coronary Syndrome	hsa-mir-1249	0.000457562
Acute Coronary Syndrome	hsa-mir-664	0.000455655
Acute Coronary Syndrome	hsa-mir-499b	0.000455074
Acute Coronary Syndrome	hsa-mir-1915	0.000453903
Acute Coronary Syndrome	hsa-mir-598	0.000452013
Acute Coronary Syndrome	hsa-mir-760	0.000449449
Acute Coronary Syndrome	hsa-mir-544b	0.000445508
Acute Coronary Syndrome	hsa-mir-557	0.00044516
Acute Coronary Syndrome	hsa-mir-593	0.000440475
Acute Coronary Syndrome	hsa-mir-601	0.000438041
Acute Coronary Syndrome	hsa-mir-514a	0.000437136
Acute Coronary Syndrome	hsa-mir-200	0.00043523
Acute Coronary Syndrome	hsa-mir-526b	0.00043419
Acute Coronary Syndrome	hsa-mir-767	0.000432905
Acute Coronary Syndrome	hsa-mir-646	0.000432755
Acute Coronary Syndrome	hsa-mir-942	0.000428937
Acute Coronary Syndrome	hsa-mir-371	0.000423203
Acute Coronary Syndrome	hsa-mir-1258	0.000422788
Acute Coronary Syndrome	hsa-mir-520f	0.000421493
Acute Coronary Syndrome	hsa-mir-520g	0.000421493
Acute Coronary Syndrome	hsa-mir-642b	0.000416044
Acute Coronary Syndrome	hsa-mir-525	0.000414258
Acute Coronary Syndrome	hsa-mir-659	0.000412619
Acute Coronary Syndrome	hsa-mir-451	0.00040932
Acute Coronary Syndrome	hsa-mir-658	0.000401336
Acute Coronary Syndrome	hsa-mir-1287	0.000400825
Acute Coronary Syndrome	hsa-mir-641	0.000400825
Acute Coronary Syndrome	hsa-mir-632	0.000398709
Acute Coronary Syndrome	hsa-mir-572	0.000388074
Acute Coronary Syndrome	hsa-mir-575	0.000387308
Acute Coronary Syndrome	hsa-mir-1827	0.000386876
Acute Coronary Syndrome	hsa-mir-507	0.000385905
Acute Coronary Syndrome	hsa-mir-1207	0.0003799
Acute Coronary Syndrome	hsa-mir-1302	0.000376867
Acute Coronary Syndrome	hsa-mir-655	0.000373775
Acute Coronary Syndrome	hsa-mir-1202	0.000361325
Acute Coronary Syndrome	hsa-mir-1231	0.000361325
Acute Coronary Syndrome	hsa-mir-1234	0.000361325
Acute Coronary Syndrome	hsa-mir-1301	0.000361325
Acute Coronary Syndrome	hsa-mir-26	0.000361325
Acute Coronary Syndrome	hsa-mir-500b	0.000361325
Acute Coronary Syndrome	hsa-mir-517c	0.000361325
Acute Coronary Syndrome	hsa-mir-522	0.000361325
Acute Coronary Syndrome	hsa-mir-527	0.000361325
Acute Coronary Syndrome	hsa-mir-92	0.000361325
Acute Coronary Syndrome	hsa-mir-189	0.000357805
Acute Coronary Syndrome	hsa-mir-941	0.000355391
Acute Coronary Syndrome	hsa-mir-4792	0.000351933
Acute Coronary Syndrome	hsa-mir-660	0.000348871
Acute Coronary Syndrome	hsa-mir-151	0.000344272
Acute Coronary Syndrome	hsa-mir-583	0.000344244
Acute Coronary Syndrome	hsa-mir-1183	0.000343819
Acute Coronary Syndrome	hsa-mir-1909	0.000343819
Acute Coronary Syndrome	hsa-mir-1245a	0.000341834
Acute Coronary Syndrome	hsa-mir-1245b	0.000341834
Acute Coronary Syndrome	hsa-mir-1323	0.000341834
Acute Coronary Syndrome	hsa-mir-1469	0.000341834
Acute Coronary Syndrome	hsa-mir-181	0.000341834
Acute Coronary Syndrome	hsa-mir-2355	0.000341834
Acute Coronary Syndrome	hsa-mir-3130	0.000341834
Acute Coronary Syndrome	hsa-mir-3186	0.000341834
Acute Coronary Syndrome	hsa-mir-4257	0.000341834
Acute Coronary Syndrome	hsa-mir-718	0.000341834
Acute Coronary Syndrome	hsa-mir-1228	0.000339033
Acute Coronary Syndrome	hsa-mir-449c	0.000339033
Acute Coronary Syndrome	hsa-mir-518f	0.000339033
Acute Coronary Syndrome	hsa-mir-524	0.000339033
Acute Coronary Syndrome	hsa-mir-570	0.000339033
Acute Coronary Syndrome	hsa-mir-577	0.000339033
Acute Coronary Syndrome	hsa-mir-591	0.000339033
Acute Coronary Syndrome	hsa-mir-595	0.000339033
Acute Coronary Syndrome	hsa-mir-605	0.000339033
Acute Coronary Syndrome	hsa-mir-610	0.000339033
Acute Coronary Syndrome	hsa-mir-938	0.000339033
Acute Coronary Syndrome	hsa-mir-711	0.000335807
Acute Coronary Syndrome	hsa-mir-521	0.000335346
Acute Coronary Syndrome	hsa-mir-1293	0.000333028
Acute Coronary Syndrome	hsa-mir-1322	0.000331273
Acute Coronary Syndrome	hsa-mir-617	0.000331273
Acute Coronary Syndrome	hsa-mir-766	0.000331273
Acute Coronary Syndrome	hsa-mir-548c	0.000330343
Acute Coronary Syndrome	hsa-mir-1233	0.000329124
Acute Coronary Syndrome	hsa-mir-124a	0.000329124
Acute Coronary Syndrome	hsa-mir-1285	0.000329124
Acute Coronary Syndrome	hsa-mir-369	0.000327132
Acute Coronary Syndrome	hsa-mir-564	0.000327132
Acute Coronary Syndrome	hsa-mir-1179	0.000325865
Acute Coronary Syndrome	hsa-mir-1273c	0.000325865
Acute Coronary Syndrome	hsa-mir-1275	0.000325865
Acute Coronary Syndrome	hsa-mir-567	0.000325865
Acute Coronary Syndrome	hsa-mir-603	0.000325335
Acute Coronary Syndrome	hsa-mir-1299	0.000313766
Acute Coronary Syndrome	hsa-mir-552	0.000313517
Acute Coronary Syndrome	hsa-mir-668	0.000312672
Acute Coronary Syndrome	hsa-mir-2861	0.000312285
Acute Coronary Syndrome	hsa-mir-3196	0.000312285
Acute Coronary Syndrome	hsa-mir-487a	0.00031178
Acute Coronary Syndrome	hsa-mir-545	0.000309843
Acute Coronary Syndrome	hsa-mir-518e	0.000307351
Acute Coronary Syndrome	hsa-mir-621	0.000307351
Acute Coronary Syndrome	hsa-mir-933	0.000307351
Acute Coronary Syndrome	hsa-mir-1256	0.000303375
Acute Coronary Syndrome	hsa-mir-1296	0.000303375
Acute Coronary Syndrome	hsa-mir-616	0.000303375
Acute Coronary Syndrome	hsa-mir-647	0.000303375
Acute Coronary Syndrome	hsa-mir-1227	0.000303265
Acute Coronary Syndrome	hsa-mir-1229	0.000303265
Acute Coronary Syndrome	hsa-mir-944	0.000303265
Acute Coronary Syndrome	hsa-mir-511	0.000302197
Acute Coronary Syndrome	hsa-mir-633	0.000296958
Acute Coronary Syndrome	hsa-mir-1260a	0.000294514
Acute Coronary Syndrome	hsa-mir-1305	0.000294514
Acute Coronary Syndrome	hsa-mir-3163	0.000294514
Acute Coronary Syndrome	hsa-mir-935	0.000293908
Acute Coronary Syndrome	hsa-mir-518a	0.000291342
Acute Coronary Syndrome	hsa-mir-548a	0.000289966
Acute Coronary Syndrome	hsa-mir-1266	0.000278001
Acute Coronary Syndrome	hsa-mir-624	0.000275578
Acute Coronary Syndrome	hsa-mir-1254	0.000275498
Acute Coronary Syndrome	hsa-mir-3940	0.000275498
Acute Coronary Syndrome	hsa-mir-3151	0.000275186
Acute Coronary Syndrome	hsa-mir-663b	0.000258226
Acute Coronary Syndrome	hsa-mir-3148	0.000256733
Acute Coronary Syndrome	hsa-mir-569	0.000256733
Acute Coronary Syndrome	hsa-mir-592	0.000256467
Acute Coronary Syndrome	hsa-mir-663	0.000248002
Acute Coronary Syndrome	hsa-mir-523	0.000246181
Acute Coronary Syndrome	hsa-mir-3179	0.000245583
Acute Coronary Syndrome	hsa-mir-550b	0.000245583
Acute Coronary Syndrome	hsa-mir-614	0.000245343
Acute Coronary Syndrome	hsa-mir-648	0.000245343
Acute Coronary Syndrome	hsa-mir-1181	0.000243094
Acute Coronary Syndrome	hsa-mir-1236	0.000236565
Acute Coronary Syndrome	hsa-mir-600	0.000235558
Acute Coronary Syndrome	hsa-mir-611	0.000235558
Acute Coronary Syndrome	hsa-mir-654	0.000235558
Acute Coronary Syndrome	hsa-mir-662	0.000235558
Acute Coronary Syndrome	hsa-mir-769	0.000235558
Acute Coronary Syndrome	hsa-mir-1180	0.000197223
Acute Coronary Syndrome	hsa-mir-1184	0.000197223
Acute Coronary Syndrome	hsa-mir-1247	0.000197223
Acute Coronary Syndrome	hsa-mir-1273a	0.000197223
Acute Coronary Syndrome	hsa-mir-1972	0.000197223
Acute Coronary Syndrome	hsa-mir-566	0.000197223
Acute Coronary Syndrome	hsa-mir-582	0.000197223
Acute Coronary Syndrome	hsa-mir-589	0.000197223
Acute Coronary Syndrome	hsa-mir-619	0.000197223
Acute Coronary Syndrome	hsa-mir-627	0.000197223
Acute Coronary Syndrome	hsa-mir-635	0.000197223
Acute Lung Injury	hsa-mir-15a	0.00725715
Acute Lung Injury	hsa-mir-15b	0.00684307
Acute Lung Injury	hsa-mir-195	0.00636273
Acute Lung Injury	hsa-mir-424	0.00573015
Acute Lung Injury	hsa-mir-497	0.00567883
Acute Lung Injury	hsa-mir-103a	0.00364422
Acute Lung Injury	hsa-mir-485	0.00309389
Acute Lung Injury	hsa-mir-214	0.00305669
Acute Lung Injury	hsa-mir-23a	0.00301417
Acute Lung Injury	hsa-mir-107	0.00284496
Acute Lung Injury	hsa-mir-155	0.00279989
Acute Lung Injury	hsa-mir-590	0.00247811
Acute Lung Injury	hsa-mir-19a	0.00238904
Acute Lung Injury	hsa-mir-125a	0.00235804
Acute Lung Injury	hsa-mir-142	0.00234016
Acute Lung Injury	hsa-mir-138	0.00233224
Acute Lung Injury	hsa-mir-19b	0.002323
Acute Lung Injury	hsa-mir-26b	0.00229508
Acute Lung Injury	hsa-mir-150	0.00227415
Acute Lung Injury	hsa-mir-29c	0.00223187
Acute Lung Injury	hsa-mir-370	0.00221228
Acute Lung Injury	hsa-mir-31	0.00220704
Acute Lung Injury	hsa-mir-185	0.00218414
Acute Lung Injury	hsa-mir-29a	0.00214523
Acute Lung Injury	hsa-mir-23b	0.00214064
Acute Lung Injury	hsa-mir-24	0.00213361
Acute Lung Injury	hsa-mir-20a	0.00205634
Acute Lung Injury	hsa-mir-539	0.00205025
Acute Lung Injury	hsa-mir-26a	0.00202347
Acute Lung Injury	hsa-mir-29b	0.0020013
Acute Lung Injury	hsa-mir-27b	0.00199746
Acute Lung Injury	hsa-mir-34a	0.00198756
Acute Lung Injury	hsa-mir-17	0.00198217
Acute Lung Injury	hsa-mir-125b	0.00196744
Acute Lung Injury	hsa-mir-143	0.00195278
Acute Lung Injury	hsa-mir-128	0.0019496
Acute Lung Injury	hsa-mir-320a	0.00186284
Acute Lung Injury	hsa-mir-124	0.00185896
Acute Lung Injury	hsa-mir-708	0.00185049
[truncated: 182,156 more rows]
